# Supplementary material for: Melatonin: Multi-Target Mechanism Against Diminished Ovarian Reserve Based on Network Pharmacology
Source: Front Endocrinol (Lausanne). 2021 Apr 19;12:630504. doi: 10.3389/fendo.2021.630504 (PMC8095380; doi:10.3389/fendo.2021.630504)
Supplement: Supplementary file 1 [file Table_1.xlsx]

## Sheet: Sheet1
Supplement 1. The summary of putative targets of melatonin
Gene symbol	Swiss-Prot ID	Gene name	Database
ASMT	P46597	Acetylserotonin O-methyltransferase	DrugBank
CALM1	P0DP23	Calmodulin-1	DrugBank
CALR	P27797	Calreticulin	DrugBank
EPX	P11678	Eosinophil peroxidase	DrugBank
ESR1	P03372	Estrogen receptor	DrugBank
MPO	P05164	Myeloperoxidase	DrugBank
MTNR1A	P48039	Melatonin receptor type 1A	DrugBank
MTNR1B	P49286	Melatonin receptor type 1B	DrugBank
NQO2	P16083	Ribosyldihydronicotinamide dehydrogenase [quinone]	DrugBank
RORB	Q92753	Nuclear receptor ROR-beta	DrugBank
MTNR1A	P48039	Melatonin receptor type 1A	DrugBank/SuperTarget/SwissTargetPrediction
NQO2	P16083	Ribosyldihydronicotinamide dehydrogenase [quinone]	DrugBank/SuperTarget/SwissTargetPrediction/PharmMapper
ABL1	P00519	Tyrosine-protein kinase ABL1	PharmMapper
ABO	P16442	Histo-blood group ABO system transferase	PharmMapper
ACADM	P11310	Medium-chain specific acyl-CoA dehydrogenase, mitochondrial	PharmMapper
ACAT1	P24752	Acetyl-CoA acetyltransferase, mitochondrial	PharmMapper
ACE	P12821	Angiotensin-converting enzyme	PharmMapper
ADAM17	P78536	Disintegrin and metalloproteinase domain-containing protein 17	PharmMapper
ADAMTS17	Q8TE56	A disintegrin and metalloproteinase with thrombospondin motifs 17	PharmMapper
ADH1C	P00326	Alcohol dehydrogenase 1C	PharmMapper
AKR1B1	P15121	Aldo-keto reductase family 1 member B1	PharmMapper
AKR1C1	Q04828	Aldo-keto reductase family 1 member C1	PharmMapper
AKR1C3	P42330	Aldo-keto reductase family 1 member C3	PharmMapper
AKT1	P31749	RAC-alpha serine/threonine-protein kinase	PharmMapper
ALB	P02768	Albumin	PharmMapper
AMD1	P17707	S-adenosylmethionine decarboxylase proenzyme	PharmMapper
AMY1B	P0DTE7	Alpha-amylase 1B	PharmMapper
ANXA5	P08758	Annexin A5	PharmMapper
AR	P10275	Androgen receptor	PharmMapper
ARG1	P05089	Arginase-1	PharmMapper
ATOX1	O00244	Copper transport protein ATOX1	PharmMapper
AZGP1	P25311	Zinc-alpha-2-glycoprotein	PharmMapper
B3GAT3	O94766	Galactosylgalactosylxylosylprotein 3-beta-glucuronosyltransferase 3	PharmMapper
BACE1	P56817	Beta-secretase 1	PharmMapper
BCHE	P06276	Cholinesterase	PharmMapper
BCL2L1	Q07817	Bcl-2-like protein 1	PharmMapper
BHMT	Q93088	Betaine--homocysteine S-methyltransferase 1	PharmMapper
BIRC7	Q96CA5	Baculoviral IAP repeat-containing protein 7	PharmMapper
BMP2	P12643	Bone morphogenetic protein 2	PharmMapper
BMP7	P18075	Bone morphogenetic protein 7	PharmMapper
BST1	Q10588	ADP-ribosyl cyclase/cyclic ADP-ribose hydrolase 2	PharmMapper
CA1	P00915	Carbonic anhydrase 1	PharmMapper
CA2	P00918	Carbonic anhydrase 2	PharmMapper
CASP1	P29466	Caspase-1	PharmMapper
CASP7	P55210	Caspase-7	PharmMapper
CBR1	P16152	Carbonyl reductase [NADPH] 1	PharmMapper
CCL24	O00175	C-C motif chemokine 24	PharmMapper
CCNA2	P20248	Cyclin-A2	PharmMapper
CD1A	P06126	T-cell surface glycoprotein CD1a	PharmMapper
CDA	P32320	Cytidine deaminase	PharmMapper
CDK2	P24941	Cyclin-dependent kinase 2	PharmMapper
CDK6	Q00534	Cyclin-dependent kinase 6	PharmMapper
CES1	P23141	Liver carboxylesterase 1	PharmMapper
CFB	P00751	Complement factor B	PharmMapper
CFD	P00746	Complement factor D	PharmMapper
CHEK1	O14757	Serine/threonine-protein kinase Chk1	PharmMapper
CRABP2	P29373	Cellular retinoic acid-binding protein 2	PharmMapper
CSNK1G2	P78368	Casein kinase I isoform gamma-2	PharmMapper
CTNNA1	P35221	Catenin alpha-1	PharmMapper
CTSB	P07858	Cathepsin B	PharmMapper
CTSD	P07339	Cathepsin D	PharmMapper
CTSF	Q9UBX1	Cathepsin F	PharmMapper
CTSS	P25774	Cathepsin S	PharmMapper
CYP19A1	P11511	Aromatase	PharmMapper
CYP2C9	P11712	Cytochrome P450 2C9	PharmMapper
DCK	P27707	Deoxycytidine kinase	PharmMapper
DPEP1	P16444	Dipeptidase 1	PharmMapper
DPP4	P27487	Dipeptidyl peptidase 4	PharmMapper
DTYMK	P23919	Thymidylate kinase	PharmMapper
DUSP6	Q16828	Dual specificity protein phosphatase 6	PharmMapper
DUT	P33316	Deoxyuridine 5'-triphosphate nucleotidohydrolase, mitochondrial	PharmMapper
EGFR	P00533	Epidermal growth factor receptor	PharmMapper
EIF4E	P06730	Eukaryotic translation initiation factor 4E	PharmMapper
ELANE	P08246	Neutrophil elastase	PharmMapper
EPHB4	P54760	Ephrin type-B receptor 4	PharmMapper
ESR1	P03372	Estrogen receptor	PharmMapper
F10	P00742	Coagulation factor X	PharmMapper
F11	P03951	Coagulation factor XI	PharmMapper
FABP4	P15090	Fatty acid-binding protein, adipocyte	PharmMapper
FGFR2	P21802	Fibroblast growth factor receptor 2	PharmMapper
FKBP1A	P62942	Peptidyl-prolyl cis-trans isomerase FKBP1A	PharmMapper
FOLH1	Q04609	Glutamate carboxypeptidase 2	PharmMapper
GCDH	Q92947	Glutaryl-CoA dehydrogenase, mitochondrial	PharmMapper
GCK	P35557	Hexokinase-4	PharmMapper
GLTP	Q9NZD2	Glycolipid transfer protein	PharmMapper
GSK3B	P49841	Glycogen synthase kinase-3 beta	PharmMapper
GSTM1	P09488	Glutathione S-transferase Mu 1	PharmMapper
GSTM2	P28161	Glutathione S-transferase Mu 2	PharmMapper
GSTT2B	P0CG30	Glutathione S-transferase theta-2B	PharmMapper
HADH	Q16836	Hydroxyacyl-coenzyme A dehydrogenase, mitochondrial	PharmMapper
HAGH	Q16775	Hydroxyacylglutathione hydrolase, mitochondrial	PharmMapper
HCK	P08631	Tyrosine-protein kinase HCK	PharmMapper
HDAC8	Q9BY41	Histone deacetylase 8	PharmMapper
HMGCR	P04035	3-hydroxy-3-methylglutaryl-coenzyme A reductase	PharmMapper
HMOX1	P09601	Heme oxygenase 1	PharmMapper
HPGDS	O60760	Hematopoietic prostaglandin D synthase	PharmMapper
HPN	P05981	Serine protease hepsin	PharmMapper
HRAS	P01112	GTPase HRas	PharmMapper
HSD11B1	P28845	Corticosteroid 11-beta-dehydrogenase isozyme 1	PharmMapper
HSD17B1	P14061	Estradiol 17-beta-dehydrogenase 1	PharmMapper
HSP90AA1	P07900	Heat shock protein HSP 90-alpha	PharmMapper
IL2	P60568	Interleukin-2	PharmMapper
INSR	P06213	Insulin receptor	PharmMapper
JAK2	O60674	Tyrosine-protein kinase JAK2	PharmMapper
KAT2B	Q92831	Histone acetyltransferase KAT2B	PharmMapper
KDR	P35968	Vascular endothelial growth factor receptor 2	PharmMapper
KIT	P10721	Mast/stem cell growth factor receptor Kit	PharmMapper
LCK	P06239	Tyrosine-protein kinase Lck	PharmMapper
LGALS2	P05162	Galectin-2	PharmMapper
LGALS3	P17931	Galectin-3	PharmMapper
LTA4H	P09960	Leukotriene A-4 hydrolase	PharmMapper
MAOB	P27338	Amine oxidase [flavin-containing] B	PharmMapper
MAPK1	P28482	Mitogen-activated protein kinase 1	PharmMapper
MAPK10	P53779	Mitogen-activated protein kinase 10	PharmMapper
MAPK14	Q16539	Mitogen-activated protein kinase 14	PharmMapper
MET	P08581	Hepatocyte growth factor receptor	PharmMapper
METAP2	P50579	Methionine aminopeptidase 2	PharmMapper
MIF	P14174	Macrophage migration inhibitory factor	PharmMapper
MME	P08473	Neprilysin	PharmMapper
MMP1	P03956	Interstitial collagenase	PharmMapper
MMP12	P39900	Macrophage metalloelastase	PharmMapper
MMP13	P45452	Collagenase 3	PharmMapper
MMP8	P22894	Neutrophil collagenase	PharmMapper
MTHFD1	P11586	C-1-tetrahydrofolate synthase, cytoplasmic	PharmMapper
NR1H2	P55055	Oxysterols receptor LXR-beta	PharmMapper
NR1H3	Q13133	Oxysterols receptor LXR-alpha	PharmMapper
NR3C1	P04150	Glucocorticoid receptor	PharmMapper
NR3C2	P08235	Mineralocorticoid receptor	PharmMapper
OAT	P04181	Ornithine aminotransferase, mitochondrial	PharmMapper
PDE3B	Q13370	cGMP-inhibited 3',5'-cyclic phosphodiesterase B	PharmMapper
PDE4B	Q07343	cAMP-specific 3',5'-cyclic phosphodiesterase 4B	PharmMapper
PDE4D	Q08499	cAMP-specific 3',5'-cyclic phosphodiesterase 4D	PharmMapper
PDPK1	O15530	3-phosphoinositide-dependent protein kinase 1	PharmMapper
PGF	P49763	Placenta growth factor	PharmMapper
PGR	P06401	Progesterone receptor	PharmMapper
PIM1	P11309	Serine/threonine-protein kinase pim-1	PharmMapper
PKIA	P61925	cAMP-dependent protein kinase inhibitor alpha	PharmMapper
PLA2G10	O15496	Group 10 secretory phospholipase A2	PharmMapper
PLAU	P00749	Urokinase-type plasminogen activator	PharmMapper
PNMT	P11086	Phenylethanolamine N-methyltransferase	PharmMapper
PPARG	P37231	Peroxisome proliferator-activated receptor gamma	PharmMapper
PPIA	P62937	Peptidyl-prolyl cis-trans isomerase A	PharmMapper
PPP1CC	P36873	Serine/threonine-protein phosphatase PP1-gamma catalytic subunit	PharmMapper
PPP5C	P53041	Serine/threonine-protein phosphatase 5	PharmMapper
PTPN1	P18031	Tyrosine-protein phosphatase non-receptor type 1	PharmMapper
PYGL	P06737	Glycogen phosphorylase, liver form	PharmMapper
QPCT	Q16769	Glutaminyl-peptide cyclotransferase	PharmMapper
RAB11A	P62491	Ras-related protein Rab-11A	PharmMapper
RAB5A	P20339	Ras-related protein Rab-5A	PharmMapper
RAB9A	P51151	Ras-related protein Rab-9A	PharmMapper
RAP2A	P10114	Ras-related protein Rap-2a	PharmMapper
REG1A	P05451	Lithostathine-1-alpha	PharmMapper
SERPINA1	P01009	Alpha-1-antitrypsin	PharmMapper
SETD7	Q8WTS6	Histone-lysine N-methyltransferase SETD7	PharmMapper
SHBG	P04278	Sex hormone-binding globulin	PharmMapper
SOD2	P04179	Superoxide dismutase [Mn], mitochondrial	PharmMapper
SORD	Q00796	Sorbitol dehydrogenase	PharmMapper
SRC	P12931	Proto-oncogene tyrosine-protein kinase Src	PharmMapper
STAT1	P42224	Signal transducer and activator of transcription 1-alpha/beta	PharmMapper
SULT2A1	Q06520	Bile salt sulfotransferase	PharmMapper
TEK	Q02763	Angiopoietin-1 receptor	PharmMapper
TGFB2	P61812	Transforming growth factor beta-2 proprotein	PharmMapper
TGFBR1	P36897	TGF-beta receptor type-1	PharmMapper
THRB	P10828	Thyroid hormone receptor beta	PharmMapper
TK1	P04183	Thymidine kinase, cytosolic	PharmMapper
TPH1	P17752	Tryptophan 5-hydroxylase 1	PharmMapper
TREM1	Q9NP99	Triggering receptor expressed on myeloid cells 1	PharmMapper
TTR	P02766	Transthyretin	PharmMapper
UCK2	Q9BZX2	Uridine-cytidine kinase 2	PharmMapper
VDR	P11473	Vitamin D3 receptor	PharmMapper
WARS1	P23381	Tryptophan--tRNA ligase, cytoplasmic	PharmMapper
XIAP	P98170	E3 ubiquitin-protein ligase XIAP	PharmMapper
BCL2	P10415	Apoptosis regulator Bcl-2	SuperTarget
CASP3	P42574	Caspase-3	SuperTarget
CYCS	P99999	Cytochrome c	SuperTarget
CYP11A1	P05108	Cholesterol side-chain cleavage enzyme, mitochondrial	SuperTarget
CYP1A1	P04798	Cytochrome P450 1A1	SuperTarget
CYP1A2	P05177	Cytochrome P450 1A2	SuperTarget
CYP1B1	Q16678	Cytochrome P450 1B1	SuperTarget
CYP2C19	P33261	Cytochrome P450 2C19	SuperTarget
ESR1	P03372	Estrogen receptor	SuperTarget
MTNR1B	P49286	Melatonin receptor type 1B	SuperTarget
NOS2	P35228	Nitric oxide synthase, inducible	SuperTarget
NQO2	P16083	Ribosyldihydronicotinamide dehydrogenase [quinone]	SuperTarget
SNCA	P37840	Alpha-synuclein	SuperTarget
ACHE	P22303	Acetylcholinesterase	SwissTargetPrediction
HTR1A	P08908	5-hydroxytryptamine receptor 1A	SwissTargetPrediction
HTR1B	P28222	5-hydroxytryptamine receptor 1B	SwissTargetPrediction
HTR1D	P28221	5-hydroxytryptamine receptor 1D	SwissTargetPrediction
HTR2A	P28223	5-hydroxytryptamine receptor 2A	SwissTargetPrediction
HTR2B	P41595	5-hydroxytryptamine receptor 2B	SwissTargetPrediction
HTR2C	P28335	5-hydroxytryptamine receptor 2C	SwissTargetPrediction
HTR4	Q13639	5-hydroxytryptamine receptor 4	SwissTargetPrediction
HTR5A	P47898	5-hydroxytryptamine receptor 5A	SwissTargetPrediction
HTR6	P50406	5-hydroxytryptamine receptor 6	SwissTargetPrediction
HTR7	P34969	5-hydroxytryptamine receptor 7	SwissTargetPrediction
MTNR1A	P48039	Melatonin receptor type 1A	SwissTargetPrediction
MTNR1B	P49286	Melatonin receptor type 1B	SwissTargetPrediction
NQO2	P16083	Ribosyldihydronicotinamide dehydrogenase [quinone]	SwissTargetPrediction
SLC6A3	Q01959	Sodium-dependent dopamine transporter	SwissTargetPrediction
GABRA1	P14867	Gamma-aminobutyric acid receptor subunit alpha-1	TCMSP
IGHG1	P01857	Immunoglobulin heavy constant gamma 1	TCMSP
MMP8	P22894	Neutrophil collagenase	TCMSP
PTGS2	P35354	Prostaglandin G/H synthase 2	TCMSP
RXRA	P19793	Retinoic acid receptor RXR-alpha	TCMSP
SLC6A2	P23975	Sodium-dependent noradrenaline transporter	TCMSP
