# Supplementary material for: Melatonin: Multi-Target Mechanism Against Diminished Ovarian Reserve Based on Network Pharmacology
Source: Front Endocrinol (Lausanne). 2021 Apr 19;12:630504. doi: 10.3389/fendo.2021.630504 (PMC8095380; doi:10.3389/fendo.2021.630504)
Supplement: Supplementary file 2 [file Table_2.xlsx]

## Sheet: Total
Supplement 2. The 326 DOR-related human genes.
AARS2
ABCB1
ABO
AD4BP
ADIPOQ
AFP
AGRP
AKT1
ALB
ALDH2
ALOX5
AMH
APOE
AR
ARMD5
ARTN
ATG7
BAX
BCDS1
BCL2
BCL2L1
BCL2L9
BDNF
BMP15
BMP6
BNC1
BOK
BPES
BPES1
BRAF
BRCA1
BRCA2
BRD2
BROVCA1
BROVCA2
BROVCA3
BROVCA4
C3orf5
C3orf77
CALB2
CASP3
CASP8
CCL2
CCL5
CCN2
CCND1
CCR6
CD34
CD44
CDH1
CDKN2A
CGA
CHEK2
CKN2
CLAPO
CLOVE
COFS1
COXPD5
COXPD8
CRP
CSB
CSF1
CSF2
CSF3
CTNNB1
CWS5
CWS6
CXCL1
CXCL10
CXCL12
CXCL8
CXCR4
CXXC5
CYP17A1
CYP19A1
DAB2
DIA
DIAPH2
DICER1
DOC2
ECAD
EDN1
EGF
EGFR
EIF4ENIF1
ENG
EPCAM
EPPIN
ERBB2
ERCC6
ESR1
ESR2
EVR7
F9
FANCD1
FANCM
FANCO
FANCS
FAS
FASLG
FDPS
FES
FGF2
FGFR2
FGFR3
FIGLA
FLJ22792
FMR1
FN1
FOXC1
FOXL2
FOXP3
FRAXA
FSHB
FSHR
FSTL3
FTZ1
FTZF1
GALT
GAMOS7
GAPDH
GATA4
GDF9
GDF9B
GLM3
GNRH1
GNRHR
GPC3
GREM1
GT198
H19
H2AC18
HER2
HFM1
HGF
HIF1A
HOP2
HP
HRAS
HSP90AA1
ICOSLG
IFNG
IGF1
IGF1R
IGF2
IGF2R
IGFBP3
IL10
IL13
IL17A
IL1A
IL1B
IL2
IL4
IL6
INHBB
INS
INSR
JAK1
JAK2
KIAA1270
KIAA1596
KISS1
KISS1R
KIT
KRAS
KRT20
KRT7
LCAM
LEP
LGR6
LHCGR
LKENP
LMNA
MAPK1
MAPT
MCAP
MCM
MCM8
MCM9
MCMDC1
MCMTC
MER3
MFN2
MIR106A
MIR125A
MIR21
MIR22
MIR30A
MIR34C
MIR483
MLH1
MMP1
MMP2
MMP9
MRPS22
MSH2
MSH5
MSH6
MTALARS
MTHFR
MTOR
MUC1
MUC5AC
MYC
NEDSDV
NEU
NGL
NOBOX
NOHLH
NOTCH1
NPHS11
NPPB
NR0B1
NR5A1
NS12
NTRK1
NUP107
NUP84
ODG1
ODG2
ODG3
ODG4
ODG5
ODG6
ODG7
ODG8
OPCML
OPRD1
OVCA2
OVCAS1
PALB2
PARK2
PARP1
PCO
PCO1
PCOS1
PDJ
PFRK
PGR
PHB
PIK3CA
PLAU
PLCG1
PNCA2
PNCA4
PNPLA2
POF1
POF10
POF11
POF12
POF13
POF14
POF15
POF16
POF1B
POF2A
POF2B
POF3
POF4
POF5
POF6
POF7
POF8
POF9
POLG
PRKN
PRL
PSCP
PSMC3IP
PTEN
PTGS2
RAD51
RAD51C
RAD51D
RAD51L3
RBM12
RRAS2
SERPINA3
SERPINE1
SERPINF1
SF1
SHBG
SLC2A1
SLCO2A1
SMAD4
SMARCB1
SOCS2
SOHLH1
SOX9
SPARC
SPGF15
SPGF28
SPGF32
SPGF8
SRC
SRXX4
SRXY3
SRY
STAG3
STAT1
STAT3
SYCE1
SYP
TBPIP
TC21
TEB2
TERT
TGFB1
TGFB2
THBS1
TIMP1
TLR4
TNF
TNFRSF11B
TNFSF10
TOPAZ1
TP53
TP53INP2
TP63
TWNK
UVO
UVSS1
VEGFA
WNT4
WT1

## Sheet: DisGenet
Disease	Disease_id	Gene	Gene_id	UniProt	Gene_Full_Name	Protein_Class	N_diseases_g	DSI_g	DPI_g	pLI	Score_gda	EL_gda	EI_gda	N_PMIDs	N_SNPs_gda	First_Ref	Last_Ref
Diminished ovarian reserve	C3839507	AMH	268	P03971	anti-Mullerian hormone		242	0.476	0.846	3.3974e-12	0.1		0.941	17	0	2009	2020
Diminished ovarian reserve	C3839507	FMR1	2332	Q06787	FMRP translational regulator 1	Nucleic acid binding	346	0.473	0.769	0.64718	0.1		0.857	14	0	2006	2018
Diminished ovarian reserve	C3839507	BRD2	6046	P25440	bromodomain containing 2	Epigenetic regulator	303	0.45	0.808	0.99957	0.06		1	6	0	2011	2019
Diminished ovarian reserve	C3839507	OPRD1	4985	P41143	opioid receptor delta 1	G-protein coupled receptor	92	0.604	0.731	0.0033233	0.03		0.667	3	0	2006	2018
Diminished ovarian reserve	C3839507	TP53INP2	58476	Q8IXH6	tumor protein p53 inducible nuclear protein 2		31	0.722	0.385	0.8117	0.03		0.667	3	0	2006	2018
Diminished ovarian reserve	C3839507	GDF9	2661	O60383	growth differentiation factor 9	Signaling	44	0.644	0.385	5.5222e-06	0.02		1	2	2	2010	2013
Diminished ovarian reserve	C3839507	FSHR	2492	P23945	follicle stimulating hormone receptor	G-protein coupled receptor	158	0.539	0.654	1.3689e-11	0.02		1	2	1	2009	2018
Diminished ovarian reserve	C3839507	SLCO2A1	6578	Q92959	solute carrier organic anion transporter family member 2A1	Transporter	112	0.578	0.654	2.2804e-13	0.02		1	2	0	2018	2018
Diminished ovarian reserve	C3839507	ESR1	2099	P03372	estrogen receptor 1	Nuclear receptor	1101	0.324	0.962	0.9992	0.02		1	2	0	2013	2014
Diminished ovarian reserve	C3839507	CCN2	1490	P29279	cellular communication network factor 2	Signaling	518	0.399	0.846	0.00050202	0.02		1	2	0	2012	2016
Diminished ovarian reserve	C3839507	BRCA1	672	P38398	BRCA1 DNA repair associated	Enzyme	747	0.367	0.923	9.2157e-29	0.01		1	1	0	2015	2015
Diminished ovarian reserve	C3839507	FOXP3	50943	Q9BZS1	forkhead box P3		688	0.368	0.846	0.99424	0.01		1	1	0	2017	2017
Diminished ovarian reserve	C3839507	CXXC5	51523	Q7LFL8	CXXC finger protein 5		35	0.678	0.423	0.88856	0.01		1	1	0	2012	2012
Diminished ovarian reserve	C3839507	SERPINF1	5176	P36955	serpin family F member 1	Enzyme modulator	294	0.46	0.846	7.8044e-08	0.01		1	1	0	2019	2019
Diminished ovarian reserve	C3839507	EIF4ENIF1	56478	Q9NRA8	eukaryotic translation initiation factor 4E nuclear import factor 1		14	0.76	0.192	0.99999	0.01		1	1	0	2019	2019
Diminished ovarian reserve	C3839507	PNPLA2	57104	Q96AD5	patatin like phospholipase domain containing 2	Enzyme	199	0.511	0.846	0.0041069	0.01		1	1	0	2019	2019
Diminished ovarian reserve	C3839507	PTGS2	5743	P35354	prostaglandin-endoperoxide synthase 2	Enzyme	1234	0.314	0.962	0.99597	0.01		1	1	0	2012	2012
Diminished ovarian reserve	C3839507	ARTN	9048	Q5T4W7	artemin	Signaling	248	0.48	0.846	0.35793	0.01		1	1	0	2020	2020
Diminished ovarian reserve	C3839507	SOCS2	8835	O14508	suppressor of cytokine signaling 2	Enzyme modulator	104	0.56	0.731	0.62999	0.01		1	1	0	2012	2012
Diminished ovarian reserve	C3839507	LGR6	59352	Q9HBX8	leucine rich repeat containing G protein-coupled receptor 6	G-protein coupled receptor	209	0.502	0.923	2.9439e-06	0.01		1	1	0	2020	2020
Diminished ovarian reserve	C3839507	POF1B	79983	Q8WVV4	POF1B actin binding protein		17	0.751	0.308	4.507e-11	0.01		1	1	0	2006	2006
Diminished ovarian reserve	C3839507	TP53	7157	P04637	tumor protein p53	Transcription factor	2494	0.236	0.962	0.53235	0.01		1	1	1	2020	2020
Diminished ovarian reserve	C3839507	CCL2	6347	P13500	C-C motif chemokine ligand 2	Signaling	1157	0.321	0.962	0.60786	0.01		1	1	0	2017	2017
Diminished ovarian reserve	C3839507	MFN2	9927	O95140	mitofusin 2	Enzyme	334	0.471	0.846	0.99415	0.01		1	1	0	2019	2019
Diminished ovarian reserve	C3839507	MIR22	407004		microRNA 22		195	0.496	0.808		0.01		1	1	0	2015	2015
Diminished ovarian reserve	C3839507	MIR106A	406899		microRNA 106a		140	0.524	0.846		0.01		1	1	0	2018	2018
Diminished ovarian reserve	C3839507	FSTL3	10272	O95633	follistatin like 3	Enzyme modulator	33	0.695	0.423	0.68658	0.01		1	1	0	2012	2012
Diminished ovarian reserve	C3839507	CRP	1401	P02741	C-reactive protein		1483	0.299	0.962	0.0036969	0.01		1	1	0	2017	2017
Diminished ovarian reserve	C3839507	DIAPH2	1730	O60879	diaphanous related formin 2		37	0.678	0.538	0.99443	0.01		1	1	0	2006	2006
Diminished ovarian reserve	C3839507	AGRP	181	O00253	agouti related neuropeptide	Signaling	233	0.488	0.769	0.00069912	0.01		1	1	0	2020	2020
Diminished ovarian reserve	C3839507	F9	2158	P00740	coagulation factor IX	Enzyme	276	0.465	0.885	0.99776	0.01		1	1	0	2012	2012
Diminished ovarian reserve	C3839507	FDPS	2224	P14324	farnesyl diphosphate synthase	Enzyme	83	0.599	0.769	0.0056199	0.01		1	1	0	2018	2018
Diminished ovarian reserve	C3839507	FES	2242	P07332	FES proto-oncogene, tyrosine kinase	Kinase	101	0.593	0.769	3.7916e-15	0.01		1	1	0	2018	2018
Diminished ovarian reserve	C3839507	FOXC1	2296	Q12948	forkhead box C1	Transcription factor	242	0.483	0.846	0.95337	0.01		1	1	0	2012	2012
Diminished ovarian reserve	C3839507	NR5A1	2516	Q13285	nuclear receptor subfamily 5 group A member 1	Nuclear receptor	255	0.479	0.731	0.9896	0.01		1	1	0	2019	2019
Diminished ovarian reserve	C3839507	GREM1	26585	O60565	gremlin 1, DAN family BMP antagonist		179	0.508	0.808	0.47436	0.01		1	1	0	2012	2012
Diminished ovarian reserve	C3839507	ABO	28	P16442	ABO, alpha 1-3-N-acetylgalactosaminyltransferase and alpha 1-3-galactosyltransferase	Enzyme	443	0.427	0.885		0.01		1	1	0	2014	2014
Diminished ovarian reserve	C3839507	IGF1	3479	P05019	insulin like growth factor 1		1206	0.318	0.885	0.2716	0.01		1	1	0	2011	2011
Diminished ovarian reserve	C3839507	IGF2	3481	P01344	insulin like growth factor 2		604	0.39	0.885	0.044127	0.01		1	1	0	2011	2011
Diminished ovarian reserve	C3839507	IGF2R	3482	P11717	insulin like growth factor 2 receptor	Receptor	166	0.518	0.731	1	0.01		1	1	0	2011	2011
Diminished ovarian reserve	C3839507	AR	367	P10275	androgen receptor	Nuclear receptor	854	0.351	0.846	0.98837	0.01		1	1	0	2017	2017
Diminished ovarian reserve	C3839507	LHCGR	3973	P22888	luteinizing hormone/choriogonadotropin receptor	G-protein coupled receptor	151	0.528	0.692	5.2988e-08	0.01		1	1	0	2012	2012
Diminished ovarian reserve	C3839507	RBM12	10137	Q9NTZ6	RNA binding motif protein 12	Nucleic acid binding	17	0.769	0.269	0.0021086	0.01		1	1	0	2017	2017

## Sheet: GeneCards
Gene Symbol	Description	Category	Gifts	GC Id	Relevance score	GeneCards Link
BRCA2	BRCA2 DNA Repair Associated	Protein Coding	49	GC13P032315	93.36	https://www.genecards.org/cgi-bin/carddisp.pl?gene=BRCA2
BRCA1	BRCA1 DNA Repair Associated	Protein Coding	50	GC17M043044	86.18	https://www.genecards.org/cgi-bin/carddisp.pl?gene=BRCA1
TP53	Tumor Protein P53	Protein Coding	54	GC17M007661	55.72	https://www.genecards.org/cgi-bin/carddisp.pl?gene=TP53
CTNNB1	Catenin Beta 1	Protein Coding	53	GC03P041236	42.34	https://www.genecards.org/cgi-bin/carddisp.pl?gene=CTNNB1
AKT1	AKT Serine/Threonine Kinase 1	Protein Coding	54	GC14M104769	39.78	https://www.genecards.org/cgi-bin/carddisp.pl?gene=AKT1
ERBB2	Erb-B2 Receptor Tyrosine Kinase 2	Protein Coding	54	GC17P039687	36.74	https://www.genecards.org/cgi-bin/carddisp.pl?gene=ERBB2
ESR1	Estrogen Receptor 1	Protein Coding	53	GC06P151656	36.65	https://www.genecards.org/cgi-bin/carddisp.pl?gene=ESR1
KRAS	KRAS Proto-Oncogene, GTPase	Protein Coding	51	GC12M025204	35.96	https://www.genecards.org/cgi-bin/carddisp.pl?gene=KRAS
WT1	WT1 Transcription Factor	Protein Coding	49	GC11M032365	35.91	https://www.genecards.org/cgi-bin/carddisp.pl?gene=WT1
FSHR	Follicle Stimulating Hormone Receptor	Protein Coding	49	GC02M048953	35.57	https://www.genecards.org/cgi-bin/carddisp.pl?gene=FSHR
NR5A1	Nuclear Receptor Subfamily 5 Group A Member 1	Protein Coding	50	GC09M124481	34.46	https://www.genecards.org/cgi-bin/carddisp.pl?gene=NR5A1
TNF	Tumor Necrosis Factor	Protein Coding	51	GC06P047305	33.79	https://www.genecards.org/cgi-bin/carddisp.pl?gene=TNF
FASLG	Fas Ligand	Protein Coding	47	GC01P172628	30.06	https://www.genecards.org/cgi-bin/carddisp.pl?gene=FASLG
MYC	MYC Proto-Oncogene, BHLH Transcription Factor	Protein Coding	51	GC08P127735	29.82	https://www.genecards.org/cgi-bin/carddisp.pl?gene=MYC
CDH1	Cadherin 1	Protein Coding	50	GC16P068737	28.37	https://www.genecards.org/cgi-bin/carddisp.pl?gene=CDH1
IGF2	Insulin Like Growth Factor 2	Protein Coding	48	GC11M002130	28.32	https://www.genecards.org/cgi-bin/carddisp.pl?gene=IGF2
DICER1	Dicer 1, Ribonuclease III	Protein Coding	47	GC14M095086	28.04	https://www.genecards.org/cgi-bin/carddisp.pl?gene=DICER1
BMP15	Bone Morphogenetic Protein 15	Protein Coding	41	GC0XP050910	27.73	https://www.genecards.org/cgi-bin/carddisp.pl?gene=BMP15
FMR1	FMRP Translational Regulator 1	Protein Coding	44	GC0XP147913	27.7	https://www.genecards.org/cgi-bin/carddisp.pl?gene=FMR1
GNRH1	Gonadotropin Releasing Hormone 1	Protein Coding	41	GC08M025419	27.6	https://www.genecards.org/cgi-bin/carddisp.pl?gene=GNRH1
HRAS	HRas Proto-Oncogene, GTPase	Protein Coding	52	GC11M000635	27.44	https://www.genecards.org/cgi-bin/carddisp.pl?gene=HRAS
NR0B1	Nuclear Receptor Subfamily 0 Group B Member 1	Protein Coding	46	GC0XM030304	26.35	https://www.genecards.org/cgi-bin/carddisp.pl?gene=NR0B1
GATA4	GATA Binding Protein 4	Protein Coding	48	GC08P011676	26.02	https://www.genecards.org/cgi-bin/carddisp.pl?gene=GATA4
INS	Insulin	Protein Coding	48	GC11M002159	25.96	https://www.genecards.org/cgi-bin/carddisp.pl?gene=INS
FOXL2	Forkhead Box L2	Protein Coding	40	GC03M138944	25.92	https://www.genecards.org/cgi-bin/carddisp.pl?gene=FOXL2
CYP19A1	Cytochrome P450 Family 19 Subfamily A Member 1	Protein Coding	48	GC15M051208	25.45	https://www.genecards.org/cgi-bin/carddisp.pl?gene=CYP19A1
SOX9	SRY-Box Transcription Factor 9	Protein Coding	47	GC17P072121	24.64	https://www.genecards.org/cgi-bin/carddisp.pl?gene=SOX9
VEGFA	Vascular Endothelial Growth Factor A	Protein Coding	48	GC06P043770	24.39	https://www.genecards.org/cgi-bin/carddisp.pl?gene=VEGFA
IGF1	Insulin Like Growth Factor 1	Protein Coding	50	GC12M102395	24.2	https://www.genecards.org/cgi-bin/carddisp.pl?gene=IGF1
H19	H19 Imprinted Maternally Expressed Transcript	RNA Gene	28	GC11M001995	23.81	https://www.genecards.org/cgi-bin/carddisp.pl?gene=H19
SLC2A1	Solute Carrier Family 2 Member 1	Protein Coding	52	GC01M042925	22.91	https://www.genecards.org/cgi-bin/carddisp.pl?gene=SLC2A1
GDF9	Growth Differentiation Factor 9	Protein Coding	39	GC05M132861	22.87	https://www.genecards.org/cgi-bin/carddisp.pl?gene=GDF9
ESR2	Estrogen Receptor 2	Protein Coding	49	GC14M064084	22.72	https://www.genecards.org/cgi-bin/carddisp.pl?gene=ESR2
EGFR	Epidermal Growth Factor Receptor	Protein Coding	54	GC07P055019	22.58	https://www.genecards.org/cgi-bin/carddisp.pl?gene=EGFR
MLH1	MutL Homolog 1	Protein Coding	48	GC03P036993	22.03	https://www.genecards.org/cgi-bin/carddisp.pl?gene=MLH1
LHCGR	Luteinizing Hormone/Choriogonadotropin Receptor	Protein Coding	47	GC02M048647	21.86	https://www.genecards.org/cgi-bin/carddisp.pl?gene=LHCGR
TP63	Tumor Protein P63	Protein Coding	48	GC03P189598	21.59	https://www.genecards.org/cgi-bin/carddisp.pl?gene=TP63
IL6	Interleukin 6	Protein Coding	50	GC07P022765	21.16	https://www.genecards.org/cgi-bin/carddisp.pl?gene=IL6
GNRHR	Gonadotropin Releasing Hormone Receptor	Protein Coding	47	GC04M067737	21.04	https://www.genecards.org/cgi-bin/carddisp.pl?gene=GNRHR
PTEN	Phosphatase And Tensin Homolog	Protein Coding	52	GC10P087863	20.68	https://www.genecards.org/cgi-bin/carddisp.pl?gene=PTEN
PALB2	Partner And Localizer Of BRCA2	Protein Coding	43	GC16M023603	20.61	https://www.genecards.org/cgi-bin/carddisp.pl?gene=PALB2
GALT	Galactose-1-Phosphate Uridylyltransferase	Protein Coding	47	GC09P034860	20.19	https://www.genecards.org/cgi-bin/carddisp.pl?gene=GALT
AR	Androgen Receptor	Protein Coding	53	GC0XP067544	20.06	https://www.genecards.org/cgi-bin/carddisp.pl?gene=AR
ALB	Albumin	Protein Coding	50	GC04P073397	20.03	https://www.genecards.org/cgi-bin/carddisp.pl?gene=ALB
PIK3CA	Phosphatidylinositol-4,5-Bisphosphate 3-Kinase Catalytic Subunit Alpha	Protein Coding	52	GC03P179148	19.87	https://www.genecards.org/cgi-bin/carddisp.pl?gene=PIK3CA
AMH	Anti-Mullerian Hormone	Protein Coding	43	GC19P002251	19.62	https://www.genecards.org/cgi-bin/carddisp.pl?gene=AMH
TERT	Telomerase Reverse Transcriptase	Protein Coding	51	GC05M001253	19.21	https://www.genecards.org/cgi-bin/carddisp.pl?gene=TERT
POLG	DNA Polymerase Gamma, Catalytic Subunit	Protein Coding	45	GC15M089316	19.09	https://www.genecards.org/cgi-bin/carddisp.pl?gene=POLG
FAS	Fas Cell Surface Death Receptor	Protein Coding	50	GC10P088969	18.97	https://www.genecards.org/cgi-bin/carddisp.pl?gene=FAS
MTOR	Mechanistic Target Of Rapamycin Kinase	Protein Coding	54	GC01M011106	18.85	https://www.genecards.org/cgi-bin/carddisp.pl?gene=MTOR
BCL2	BCL2 Apoptosis Regulator	Protein Coding	51	GC18M063123	18.75	https://www.genecards.org/cgi-bin/carddisp.pl?gene=BCL2
EGF	Epidermal Growth Factor	Protein Coding	51	GC04P109912	18.74	https://www.genecards.org/cgi-bin/carddisp.pl?gene=EGF
EPCAM	Epithelial Cell Adhesion Molecule	Protein Coding	47	GC02P047345	18.72	https://www.genecards.org/cgi-bin/carddisp.pl?gene=EPCAM
CASP3	Caspase 3	Protein Coding	50	GC04M184627	18.19	https://www.genecards.org/cgi-bin/carddisp.pl?gene=CASP3
FGFR2	Fibroblast Growth Factor Receptor 2	Protein Coding	54	GC10M121478	17.96	https://www.genecards.org/cgi-bin/carddisp.pl?gene=FGFR2
BRAF	B-Raf Proto-Oncogene, Serine/Threonine Kinase	Protein Coding	54	GC07M140719	17.96	https://www.genecards.org/cgi-bin/carddisp.pl?gene=BRAF
SMAD4	SMAD Family Member 4	Protein Coding	50	GC18P051028	17.96	https://www.genecards.org/cgi-bin/carddisp.pl?gene=SMAD4
MUC1	Mucin 1, Cell Surface Associated	Protein Coding	47	GC01M155185	17.7	https://www.genecards.org/cgi-bin/carddisp.pl?gene=MUC1
MMP9	Matrix Metallopeptidase 9	Protein Coding	52	GC20P046008	17.55	https://www.genecards.org/cgi-bin/carddisp.pl?gene=MMP9
CSF3	Colony Stimulating Factor 3	Protein Coding	40	GC17P040015	17.55	https://www.genecards.org/cgi-bin/carddisp.pl?gene=CSF3
CHEK2	Checkpoint Kinase 2	Protein Coding	53	GC22M028687	17.44	https://www.genecards.org/cgi-bin/carddisp.pl?gene=CHEK2
IFNG	Interferon Gamma	Protein Coding	48	GC12M068064	17.07	https://www.genecards.org/cgi-bin/carddisp.pl?gene=IFNG
CXCL8	C-X-C Motif Chemokine Ligand 8	Protein Coding	41	GC04P073740	16.88	https://www.genecards.org/cgi-bin/carddisp.pl?gene=CXCL8
MIR21	MicroRNA 21	RNA Gene	24	GC17P059841	16.86	https://www.genecards.org/cgi-bin/carddisp.pl?gene=MIR21
RAD51	RAD51 Recombinase	Protein Coding	52	GC15P040694	16.83	https://www.genecards.org/cgi-bin/carddisp.pl?gene=RAD51
STAT3	Signal Transducer And Activator Of Transcription 3	Protein Coding	52	GC17M042313	16.79	https://www.genecards.org/cgi-bin/carddisp.pl?gene=STAT3
CASP8	Caspase 8	Protein Coding	52	GC02P201233	16.68	https://www.genecards.org/cgi-bin/carddisp.pl?gene=CASP8
PRKN	Parkin RBR E3 Ubiquitin Protein Ligase	Protein Coding	40	GC06M161348	16.64	https://www.genecards.org/cgi-bin/carddisp.pl?gene=PRKN
EDN1	Endothelin 1	Protein Coding	47	GC06P012290	16.63	https://www.genecards.org/cgi-bin/carddisp.pl?gene=EDN1
IL10	Interleukin 10	Protein Coding	47	GC01M206767	16.55	https://www.genecards.org/cgi-bin/carddisp.pl?gene=IL10
SMARCB1	SWI/SNF Related, Matrix Associated, Actin Dependent Regulator Of Chromatin, Subfamily B, Member 1	Protein Coding	45	GC22P023786	16.44	https://www.genecards.org/cgi-bin/carddisp.pl?gene=SMARCB1
CALB2	Calbindin 2	Protein Coding	40	GC16P071392	16.4	https://www.genecards.org/cgi-bin/carddisp.pl?gene=CALB2
FGF2	Fibroblast Growth Factor 2	Protein Coding	47	GC04P122826	16.14	https://www.genecards.org/cgi-bin/carddisp.pl?gene=FGF2
FSHB	Follicle Stimulating Hormone Subunit Beta	Protein Coding	43	GC11P030210	16	https://www.genecards.org/cgi-bin/carddisp.pl?gene=FSHB
AFP	Alpha Fetoprotein	Protein Coding	45	GC04P073431	15.8	https://www.genecards.org/cgi-bin/carddisp.pl?gene=AFP
TGFB1	Transforming Growth Factor Beta 1	Protein Coding	52	GC19M041301	15.76	https://www.genecards.org/cgi-bin/carddisp.pl?gene=TGFB1
IL1B	Interleukin 1 Beta	Protein Coding	48	GC02M112829	15.66	https://www.genecards.org/cgi-bin/carddisp.pl?gene=IL1B
CXCR4	C-X-C Motif Chemokine Receptor 4	Protein Coding	52	GC02M136114	15.55	https://www.genecards.org/cgi-bin/carddisp.pl?gene=CXCR4
KIT	KIT Proto-Oncogene, Receptor Tyrosine Kinase	Protein Coding	53	GC04P054657	15.48	https://www.genecards.org/cgi-bin/carddisp.pl?gene=KIT
CCL2	C-C Motif Chemokine Ligand 2	Protein Coding	48	GC17P034255	15.4	https://www.genecards.org/cgi-bin/carddisp.pl?gene=CCL2
CXCL12	C-X-C Motif Chemokine Ligand 12	Protein Coding	45	GC10M044294	15.23	https://www.genecards.org/cgi-bin/carddisp.pl?gene=CXCL12
SERPINA3	Serpin Family A Member 3	Protein Coding	43	GC14P094612	15.18	https://www.genecards.org/cgi-bin/carddisp.pl?gene=SERPINA3
SERPINE1	Serpin Family E Member 1	Protein Coding	50	GC07P101127	15.16	https://www.genecards.org/cgi-bin/carddisp.pl?gene=SERPINE1
GPC3	Glypican 3	Protein Coding	45	GC0XM133535	15.14	https://www.genecards.org/cgi-bin/carddisp.pl?gene=GPC3
MMP2	Matrix Metallopeptidase 2	Protein Coding	53	GC16P055390	15.05	https://www.genecards.org/cgi-bin/carddisp.pl?gene=MMP2
FN1	Fibronectin 1	Protein Coding	50	GC02M215360	15.01	https://www.genecards.org/cgi-bin/carddisp.pl?gene=FN1
STAT1	Signal Transducer And Activator Of Transcription 1	Protein Coding	53	GC02M190908	14.99	https://www.genecards.org/cgi-bin/carddisp.pl?gene=STAT1
GAPDH	Glyceraldehyde-3-Phosphate Dehydrogenase	Protein Coding	48	GC12P008161	14.88	https://www.genecards.org/cgi-bin/carddisp.pl?gene=GAPDH
MIR125A	MicroRNA 125a	RNA Gene	21	GC19P051720	14.85	https://www.genecards.org/cgi-bin/carddisp.pl?gene=MIR125A
IL4	Interleukin 4	Protein Coding	46	GC05P132673	14.81	https://www.genecards.org/cgi-bin/carddisp.pl?gene=IL4
BMP6	Bone Morphogenetic Protein 6	Protein Coding	43	GC06P007726	14.73	https://www.genecards.org/cgi-bin/carddisp.pl?gene=BMP6
KISS1R	KISS1 Receptor	Protein Coding	44	GC19P000917	14.67	https://www.genecards.org/cgi-bin/carddisp.pl?gene=KISS1R
TLR4	Toll Like Receptor 4	Protein Coding	51	GC09P117704	14.57	https://www.genecards.org/cgi-bin/carddisp.pl?gene=TLR4
INSR	Insulin Receptor	Protein Coding	54	GC19M007112	14.5	https://www.genecards.org/cgi-bin/carddisp.pl?gene=INSR
PLAU	Plasminogen Activator, Urokinase	Protein Coding	51	GC10P073909	14.44	https://www.genecards.org/cgi-bin/carddisp.pl?gene=PLAU
LEP	Leptin	Protein Coding	47	GC07P128241	14.36	https://www.genecards.org/cgi-bin/carddisp.pl?gene=LEP
CSF1	Colony Stimulating Factor 1	Protein Coding	43	GC01P109911	14.26	https://www.genecards.org/cgi-bin/carddisp.pl?gene=CSF1
TIMP1	TIMP Metallopeptidase Inhibitor 1	Protein Coding	45	GC0XP047583	14.23	https://www.genecards.org/cgi-bin/carddisp.pl?gene=TIMP1
PRL	Prolactin	Protein Coding	44	GC06M022230	14.16	https://www.genecards.org/cgi-bin/carddisp.pl?gene=PRL
MMP1	Matrix Metallopeptidase 1	Protein Coding	51	GC11M102810	14.12	https://www.genecards.org/cgi-bin/carddisp.pl?gene=MMP1
IL1A	Interleukin 1 Alpha	Protein Coding	44	GC02M112773	14.12	https://www.genecards.org/cgi-bin/carddisp.pl?gene=IL1A
HGF	Hepatocyte Growth Factor	Protein Coding	52	GC07M081699	14.03	https://www.genecards.org/cgi-bin/carddisp.pl?gene=HGF
MSH2	MutS Homolog 2	Protein Coding	48	GC02P047402	13.94	https://www.genecards.org/cgi-bin/carddisp.pl?gene=MSH2
JAK2	Janus Kinase 2	Protein Coding	54	GC09P004985	13.87	https://www.genecards.org/cgi-bin/carddisp.pl?gene=JAK2
CCL5	C-C Motif Chemokine Ligand 5	Protein Coding	43	GC17M035871	13.84	https://www.genecards.org/cgi-bin/carddisp.pl?gene=CCL5
MIR34C	MicroRNA 34c	RNA Gene	21	GC11P111582	13.78	https://www.genecards.org/cgi-bin/carddisp.pl?gene=MIR34C
SRY	Sex Determining Region Y	Protein Coding	35	GC0YM002698	13.74	https://www.genecards.org/cgi-bin/carddisp.pl?gene=SRY
WNT4	Wnt Family Member 4	Protein Coding	47	GC01M022190	13.62	https://www.genecards.org/cgi-bin/carddisp.pl?gene=WNT4
H2AC18	H2A Clustered Histone 18	Protein Coding	26	GC01M149961	13.58	https://www.genecards.org/cgi-bin/carddisp.pl?gene=H2AC18
MIR483	MicroRNA 483	RNA Gene	18	GC11M002188	13.52	https://www.genecards.org/cgi-bin/carddisp.pl?gene=MIR483
FGFR3	Fibroblast Growth Factor Receptor 3	Protein Coding	55	GC04P001795	13.48	https://www.genecards.org/cgi-bin/carddisp.pl?gene=FGFR3
CSF2	Colony Stimulating Factor 2	Protein Coding	44	GC05P132073	13.45	https://www.genecards.org/cgi-bin/carddisp.pl?gene=CSF2
TGFB2	Transforming Growth Factor Beta 2	Protein Coding	50	GC01P218345	13.44	https://www.genecards.org/cgi-bin/carddisp.pl?gene=TGFB2
CGA	Glycoprotein Hormones, Alpha Polypeptide	Protein Coding	43	GC06M087085	13.35	https://www.genecards.org/cgi-bin/carddisp.pl?gene=CGA
PLCG1	Phospholipase C Gamma 1	Protein Coding	47	GC20P041136	13.33	https://www.genecards.org/cgi-bin/carddisp.pl?gene=PLCG1
CXCL10	C-X-C Motif Chemokine Ligand 10	Protein Coding	44	GC04M076021	13.23	https://www.genecards.org/cgi-bin/carddisp.pl?gene=CXCL10
TNFSF10	TNF Superfamily Member 10	Protein Coding	46	GC03M172505	13.22	https://www.genecards.org/cgi-bin/carddisp.pl?gene=TNFSF10
SPARC	Secreted Protein Acidic And Cysteine Rich	Protein Coding	50	GC05M151639	13.21	https://www.genecards.org/cgi-bin/carddisp.pl?gene=SPARC
TWNK	Twinkle MtDNA Helicase	Protein Coding	33	GC10P100993	13.18	https://www.genecards.org/cgi-bin/carddisp.pl?gene=TWNK
ENG	Endoglin	Protein Coding	46	GC09M127815	13.12	https://www.genecards.org/cgi-bin/carddisp.pl?gene=ENG
PHB	Prohibitin	Protein Coding	47	GC17M049404	13.11	https://www.genecards.org/cgi-bin/carddisp.pl?gene=PHB
KRT7	Keratin 7	Protein Coding	41	GC12P052232	13.09	https://www.genecards.org/cgi-bin/carddisp.pl?gene=KRT7
HSP90AA1	Heat Shock Protein 90 Alpha Family Class A Member 1	Protein Coding	48	GC14M102080	13	https://www.genecards.org/cgi-bin/carddisp.pl?gene=HSP90AA1
SRC	SRC Proto-Oncogene, Non-Receptor Tyrosine Kinase	Protein Coding	51	GC20P037344	12.98	https://www.genecards.org/cgi-bin/carddisp.pl?gene=SRC
MUC5AC	Mucin 5AC, Oligomeric Mucus/Gel-Forming	Protein Coding	39	GC11P001151	12.91	https://www.genecards.org/cgi-bin/carddisp.pl?gene=MUC5AC
ABCB1	ATP Binding Cassette Subfamily B Member 1	Protein Coding	51	GC07M087504	12.86	https://www.genecards.org/cgi-bin/carddisp.pl?gene=ABCB1
HP	Haptoglobin	Protein Coding	44	GC16P072089	12.8	https://www.genecards.org/cgi-bin/carddisp.pl?gene=HP
NOTCH1	Notch Receptor 1	Protein Coding	51	GC09M136602	12.78	https://www.genecards.org/cgi-bin/carddisp.pl?gene=NOTCH1
BAX	BCL2 Associated X, Apoptosis Regulator	Protein Coding	48	GC19P048954	12.77	https://www.genecards.org/cgi-bin/carddisp.pl?gene=BAX
CD34	CD34 Molecule	Protein Coding	43	GC01M207880	12.72	https://www.genecards.org/cgi-bin/carddisp.pl?gene=CD34
CCN2	Cellular Communication Network Factor 2	Protein Coding	39	GC06M131948	12.56	https://www.genecards.org/cgi-bin/carddisp.pl?gene=CCN2
IGFBP3	Insulin Like Growth Factor Binding Protein 3	Protein Coding	45	GC07M045912	12.55	https://www.genecards.org/cgi-bin/carddisp.pl?gene=IGFBP3
HIF1A	Hypoxia Inducible Factor 1 Subunit Alpha	Protein Coding	47	GC14P061695	12.5	https://www.genecards.org/cgi-bin/carddisp.pl?gene=HIF1A
MIR30A	MicroRNA 30a	RNA Gene	20	GC06M071403	12.46	https://www.genecards.org/cgi-bin/carddisp.pl?gene=MIR30A
IL17A	Interleukin 17A	Protein Coding	42	GC06P052186	12.41	https://www.genecards.org/cgi-bin/carddisp.pl?gene=IL17A
MSH6	MutS Homolog 6	Protein Coding	50	GC02P047695	12.35	https://www.genecards.org/cgi-bin/carddisp.pl?gene=MSH6
MAPK1	Mitogen-Activated Protein Kinase 1	Protein Coding	51	GC22M021754	12.28	https://www.genecards.org/cgi-bin/carddisp.pl?gene=MAPK1
LMNA	Lamin A/C	Protein Coding	47	GC01P156082	12.22	https://www.genecards.org/cgi-bin/carddisp.pl?gene=LMNA
PGR	Progesterone Receptor	Protein Coding	50	GC11M100943	12.11	https://www.genecards.org/cgi-bin/carddisp.pl?gene=PGR
CXCL1	C-X-C Motif Chemokine Ligand 1	Protein Coding	43	GC04P073869	12.11	https://www.genecards.org/cgi-bin/carddisp.pl?gene=CXCL1
CCND1	Cyclin D1	Protein Coding	52	GC11P069641	11.97	https://www.genecards.org/cgi-bin/carddisp.pl?gene=CCND1
PTGS2	Prostaglandin-Endoperoxide Synthase 2	Protein Coding	48	GC01M186640	11.88	https://www.genecards.org/cgi-bin/carddisp.pl?gene=PTGS2
ALOX5	Arachidonate 5-Lipoxygenase	Protein Coding	48	GC10P045374	11.85	https://www.genecards.org/cgi-bin/carddisp.pl?gene=ALOX5
SHBG	Sex Hormone Binding Globulin	Protein Coding	40	GC17P007613	11.84	https://www.genecards.org/cgi-bin/carddisp.pl?gene=SHBG
KISS1	KiSS-1 Metastasis Suppressor	Protein Coding	41	GC01M204190	11.82	https://www.genecards.org/cgi-bin/carddisp.pl?gene=KISS1
CCR6	C-C Motif Chemokine Receptor 6	Protein Coding	44	GC06P167111	11.72	https://www.genecards.org/cgi-bin/carddisp.pl?gene=CCR6
JAK1	Janus Kinase 1	Protein Coding	50	GC01M064833	11.71	https://www.genecards.org/cgi-bin/carddisp.pl?gene=JAK1
APOE	Apolipoprotein E	Protein Coding	50	GC19P044906	11.7	https://www.genecards.org/cgi-bin/carddisp.pl?gene=APOE
CD44	CD44 Molecule (Indian Blood Group)	Protein Coding	47	GC11P035139	11.66	https://www.genecards.org/cgi-bin/carddisp.pl?gene=CD44
ICOSLG	Inducible T Cell Costimulator Ligand	Protein Coding	39	GC21M044222	11.31	https://www.genecards.org/cgi-bin/carddisp.pl?gene=ICOSLG
CDKN2A	Cyclin Dependent Kinase Inhibitor 2A	Protein Coding	51	GC09M021967	11.29	https://www.genecards.org/cgi-bin/carddisp.pl?gene=CDKN2A
BCL2L1	BCL2 Like 1	Protein Coding	47	GC20M031664	11.09	https://www.genecards.org/cgi-bin/carddisp.pl?gene=BCL2L1
IGF1R	Insulin Like Growth Factor 1 Receptor	Protein Coding	54	GC15P098648	10.86	https://www.genecards.org/cgi-bin/carddisp.pl?gene=IGF1R
CRP	C-Reactive Protein	Protein Coding	46	GC01M159716	10.75	https://www.genecards.org/cgi-bin/carddisp.pl?gene=CRP
NTRK1	Neurotrophic Receptor Tyrosine Kinase 1	Protein Coding	48	GC01P156786	10.64	https://www.genecards.org/cgi-bin/carddisp.pl?gene=NTRK1
EPPIN	Epididymal Peptidase Inhibitor	Protein Coding	35	GC20M045541	10.63	https://www.genecards.org/cgi-bin/carddisp.pl?gene=EPPIN
KRT20	Keratin 20	Protein Coding	41	GC17M040875	10.58	https://www.genecards.org/cgi-bin/carddisp.pl?gene=KRT20
MTHFR	Methylenetetrahydrofolate Reductase	Protein Coding	47	GC01M011785	10.55	https://www.genecards.org/cgi-bin/carddisp.pl?gene=MTHFR
PARP1	Poly(ADP-Ribose) Polymerase 1	Protein Coding	49	GC01M226360	10.5	https://www.genecards.org/cgi-bin/carddisp.pl?gene=PARP1
IL2	Interleukin 2	Protein Coding	45	GC04M122451	10.4	https://www.genecards.org/cgi-bin/carddisp.pl?gene=IL2
MRPS22	Mitochondrial Ribosomal Protein S22	Protein Coding	41	GC03P139005	10.32	https://www.genecards.org/cgi-bin/carddisp.pl?gene=MRPS22
SYP	Synaptophysin	Protein Coding	43	GC0XM049187	10.27	https://www.genecards.org/cgi-bin/carddisp.pl?gene=SYP
HNF1B	HNF1 Homeobox B	Protein Coding	44	GC17M037686	9.98	https://www.genecards.org/cgi-bin/carddisp.pl?gene=HNF1B
POMC	Proopiomelanocortin	Protein Coding	48	GC02M025160	9.97	https://www.genecards.org/cgi-bin/carddisp.pl?gene=POMC
TP73	Tumor Protein P73	Protein Coding	45	GC01P003652	9.95	https://www.genecards.org/cgi-bin/carddisp.pl?gene=TP73
PLAUR	Plasminogen Activator, Urokinase Receptor	Protein Coding	44	GC19M043646	9.88	https://www.genecards.org/cgi-bin/carddisp.pl?gene=PLAUR
MAPK8	Mitogen-Activated Protein Kinase 8	Protein Coding	50	GC10P048306	9.83	https://www.genecards.org/cgi-bin/carddisp.pl?gene=MAPK8
FBXW7	F-Box And WD Repeat Domain Containing 7	Protein Coding	44	GC04M152321	9.81	https://www.genecards.org/cgi-bin/carddisp.pl?gene=FBXW7
MAPK3	Mitogen-Activated Protein Kinase 3	Protein Coding	49	GC16M030117	9.73	https://www.genecards.org/cgi-bin/carddisp.pl?gene=MAPK3
BDNF	Brain Derived Neurotrophic Factor	Protein Coding	47	GC11M027654	9.68	https://www.genecards.org/cgi-bin/carddisp.pl?gene=BDNF
MAPT	Microtubule Associated Protein Tau	Protein Coding	50	GC17P045894	9.64	https://www.genecards.org/cgi-bin/carddisp.pl?gene=MAPT
PAX8	Paired Box 8	Protein Coding	46	GC02M113215	9.58	https://www.genecards.org/cgi-bin/carddisp.pl?gene=PAX8
BIRC5	Baculoviral IAP Repeat Containing 5	Protein Coding	47	GC17P078214	9.56	https://www.genecards.org/cgi-bin/carddisp.pl?gene=BIRC5
REST	RE1 Silencing Transcription Factor	Protein Coding	44	GC04P056907	9.51	https://www.genecards.org/cgi-bin/carddisp.pl?gene=REST
F2	Coagulation Factor II, Thrombin	Protein Coding	48	GC11P046720	9.5	https://www.genecards.org/cgi-bin/carddisp.pl?gene=F2
STK11	Serine/Threonine Kinase 11	Protein Coding	49	GC19P001177	9.47	https://www.genecards.org/cgi-bin/carddisp.pl?gene=STK11
ACTB	Actin Beta	Protein Coding	49	GC07M005527	9.45	https://www.genecards.org/cgi-bin/carddisp.pl?gene=ACTB
MDM2	MDM2 Proto-Oncogene	Protein Coding	52	GC12P068808	9.44	https://www.genecards.org/cgi-bin/carddisp.pl?gene=MDM2
ANXA5	Annexin A5	Protein Coding	46	GC04M121667	9.43	https://www.genecards.org/cgi-bin/carddisp.pl?gene=ANXA5
PPARG	Peroxisome Proliferator Activated Receptor Gamma	Protein Coding	52	GC03P012287	9.34	https://www.genecards.org/cgi-bin/carddisp.pl?gene=PPARG
RET	Ret Proto-Oncogene	Protein Coding	53	GC10P043081	9.31	https://www.genecards.org/cgi-bin/carddisp.pl?gene=RET
ICAM1	Intercellular Adhesion Molecule 1	Protein Coding	50	GC19P010270	9.3	https://www.genecards.org/cgi-bin/carddisp.pl?gene=ICAM1
GSTP1	Glutathione S-Transferase Pi 1	Protein Coding	50	GC11P067583	9.29	https://www.genecards.org/cgi-bin/carddisp.pl?gene=GSTP1
CYP17A1	Cytochrome P450 Family 17 Subfamily A Member 1	Protein Coding	48	GC10M102830	9.27	https://www.genecards.org/cgi-bin/carddisp.pl?gene=CYP17A1
CAV1	Caveolin 1	Protein Coding	48	GC07P116524	9.26	https://www.genecards.org/cgi-bin/carddisp.pl?gene=CAV1
TOP1	DNA Topoisomerase I	Protein Coding	48	GC20P041028	9.26	https://www.genecards.org/cgi-bin/carddisp.pl?gene=TOP1
MAPK14	Mitogen-Activated Protein Kinase 14	Protein Coding	51	GC06P047451	9.14	https://www.genecards.org/cgi-bin/carddisp.pl?gene=MAPK14
CD27	CD27 Molecule	Protein Coding	45	GC12P008144	9.13	https://www.genecards.org/cgi-bin/carddisp.pl?gene=CD27
SPP1	Secreted Phosphoprotein 1	Protein Coding	46	GC04P087975	9.09	https://www.genecards.org/cgi-bin/carddisp.pl?gene=SPP1
THBS1	Thrombospondin 1	Protein Coding	44	GC15P039581	9.06	https://www.genecards.org/cgi-bin/carddisp.pl?gene=THBS1
NF1	Neurofibromin 1	Protein Coding	48	GC17P031094	9.03	https://www.genecards.org/cgi-bin/carddisp.pl?gene=NF1
ENO2	Enolase 2	Protein Coding	47	GC12P006913	9	https://www.genecards.org/cgi-bin/carddisp.pl?gene=ENO2
KRT18	Keratin 18	Protein Coding	48	GC12P052948	8.96	https://www.genecards.org/cgi-bin/carddisp.pl?gene=KRT18
IL3	Interleukin 3	Protein Coding	44	GC05P132060	8.94	https://www.genecards.org/cgi-bin/carddisp.pl?gene=IL3
INHA	Inhibin Subunit Alpha	Protein Coding	43	GC02P219569	8.87	https://www.genecards.org/cgi-bin/carddisp.pl?gene=INHA
GH1	Growth Hormone 1	Protein Coding	44	GC17M063917	8.8	https://www.genecards.org/cgi-bin/carddisp.pl?gene=GH1
PTGS1	Prostaglandin-Endoperoxide Synthase 1	Protein Coding	46	GC09P122370	8.73	https://www.genecards.org/cgi-bin/carddisp.pl?gene=PTGS1
MCM8	Minichromosome Maintenance 8 Homologous Recombination Repair Factor	Protein Coding	40	GC20P005963	8.68	https://www.genecards.org/cgi-bin/carddisp.pl?gene=MCM8
KITLG	KIT Ligand	Protein Coding	44	GC12M088492	8.67	https://www.genecards.org/cgi-bin/carddisp.pl?gene=KITLG
GNAS	GNAS Complex Locus	Protein Coding	50	GC20P058839	8.65	https://www.genecards.org/cgi-bin/carddisp.pl?gene=GNAS
SQSTM1	Sequestosome 1	Protein Coding	48	GC05P179806	8.64	https://www.genecards.org/cgi-bin/carddisp.pl?gene=SQSTM1
IFNA1	Interferon Alpha 1	Protein Coding	39	GC09P021494	8.6	https://www.genecards.org/cgi-bin/carddisp.pl?gene=IFNA1
TYMP	Thymidine Phosphorylase	Protein Coding	46	GC22M050525	8.54	https://www.genecards.org/cgi-bin/carddisp.pl?gene=TYMP
ABCA3	ATP Binding Cassette Subfamily A Member 3	Protein Coding	48	GC16M002275	8.52	https://www.genecards.org/cgi-bin/carddisp.pl?gene=ABCA3
TKT	Transketolase	Protein Coding	46	GC03M053224	8.49	https://www.genecards.org/cgi-bin/carddisp.pl?gene=TKT
NCAM1	Neural Cell Adhesion Molecule 1	Protein Coding	45	GC11P112961	8.47	https://www.genecards.org/cgi-bin/carddisp.pl?gene=NCAM1
SOD2	Superoxide Dismutase 2	Protein Coding	51	GC06M159669	8.43	https://www.genecards.org/cgi-bin/carddisp.pl?gene=SOD2
ADIPOQ	Adiponectin, C1Q And Collagen Domain Containing	Protein Coding	45	GC03P186842	8.43	https://www.genecards.org/cgi-bin/carddisp.pl?gene=ADIPOQ
IGFBP1	Insulin Like Growth Factor Binding Protein 1	Protein Coding	43	GC07P046552	8.35	https://www.genecards.org/cgi-bin/carddisp.pl?gene=IGFBP1
KLK3	Kallikrein Related Peptidase 3	Protein Coding	46	GC19P050854	8.35	https://www.genecards.org/cgi-bin/carddisp.pl?gene=KLK3
F2R	Coagulation Factor II Thrombin Receptor	Protein Coding	46	GC05P076716	8.28	https://www.genecards.org/cgi-bin/carddisp.pl?gene=F2R
FGF7	Fibroblast Growth Factor 7	Protein Coding	41	GC15P049423	8.19	https://www.genecards.org/cgi-bin/carddisp.pl?gene=FGF7
CD40	CD40 Molecule	Protein Coding	48	GC20P046118	8.18	https://www.genecards.org/cgi-bin/carddisp.pl?gene=CD40
PECAM1	Platelet And Endothelial Cell Adhesion Molecule 1	Protein Coding	40	GC17M064319	8.16	https://www.genecards.org/cgi-bin/carddisp.pl?gene=PECAM1
CTSD	Cathepsin D	Protein Coding	52	GC11M001752	8.08	https://www.genecards.org/cgi-bin/carddisp.pl?gene=CTSD
SOCS3	Suppressor Of Cytokine Signaling 3	Protein Coding	44	GC17M078356	8.02	https://www.genecards.org/cgi-bin/carddisp.pl?gene=SOCS3
FGF1	Fibroblast Growth Factor 1	Protein Coding	48	GC05M142555	8	https://www.genecards.org/cgi-bin/carddisp.pl?gene=FGF1
CD8A	CD8a Molecule	Protein Coding	46	GC02M086784	8	https://www.genecards.org/cgi-bin/carddisp.pl?gene=CD8A
SMAD7	SMAD Family Member 7	Protein Coding	43	GC18M048919	7.98	https://www.genecards.org/cgi-bin/carddisp.pl?gene=SMAD7
CDH2	Cadherin 2	Protein Coding	50	GC18M027950	7.97	https://www.genecards.org/cgi-bin/carddisp.pl?gene=CDH2
LIF	LIF Interleukin 6 Family Cytokine	Protein Coding	43	GC22M030240	7.96	https://www.genecards.org/cgi-bin/carddisp.pl?gene=LIF
HSPA1A	Heat Shock Protein Family A (Hsp70) Member 1A	Protein Coding	43	GC06P047326	7.96	https://www.genecards.org/cgi-bin/carddisp.pl?gene=HSPA1A
NOTCH3	Notch Receptor 3	Protein Coding	49	GC19M015159	7.95	https://www.genecards.org/cgi-bin/carddisp.pl?gene=NOTCH3
SMAD3	SMAD Family Member 3	Protein Coding	49	GC15P067063	7.94	https://www.genecards.org/cgi-bin/carddisp.pl?gene=SMAD3
CDKN1A	Cyclin Dependent Kinase Inhibitor 1A	Protein Coding	50	GC06P047460	7.88	https://www.genecards.org/cgi-bin/carddisp.pl?gene=CDKN1A
MMP7	Matrix Metallopeptidase 7	Protein Coding	48	GC11M102425	7.88	https://www.genecards.org/cgi-bin/carddisp.pl?gene=MMP7
VIM	Vimentin	Protein Coding	50	GC10P017227	7.81	https://www.genecards.org/cgi-bin/carddisp.pl?gene=VIM
FSCN1	Fascin Actin-Bundling Protein 1	Protein Coding	43	GC07P005592	7.78	https://www.genecards.org/cgi-bin/carddisp.pl?gene=FSCN1
SNAI1	Snail Family Transcriptional Repressor 1	Protein Coding	44	GC20P049982	7.77	https://www.genecards.org/cgi-bin/carddisp.pl?gene=SNAI1
CGB5	Chorionic Gonadotropin Subunit Beta 5	Protein Coding	32	GC19P049043	7.73	https://www.genecards.org/cgi-bin/carddisp.pl?gene=CGB5
GFAP	Glial Fibrillary Acidic Protein	Protein Coding	47	GC17M044905	7.71	https://www.genecards.org/cgi-bin/carddisp.pl?gene=GFAP
TGFB3	Transforming Growth Factor Beta 3	Protein Coding	47	GC14M075958	7.7	https://www.genecards.org/cgi-bin/carddisp.pl?gene=TGFB3
PTCH1	Patched 1	Protein Coding	50	GC09M095442	7.7	https://www.genecards.org/cgi-bin/carddisp.pl?gene=PTCH1
HSPA4	Heat Shock Protein Family A (Hsp70) Member 4	Protein Coding	41	GC05P133051	7.67	https://www.genecards.org/cgi-bin/carddisp.pl?gene=HSPA4
DMPK	DM1 Protein Kinase	Protein Coding	48	GC19M045769	7.65	https://www.genecards.org/cgi-bin/carddisp.pl?gene=DMPK
ST14	ST14 Transmembrane Serine Protease Matriptase	Protein Coding	45	GC11P130159	7.63	https://www.genecards.org/cgi-bin/carddisp.pl?gene=ST14
IGFBP5	Insulin Like Growth Factor Binding Protein 5	Protein Coding	43	GC02M216672	7.62	https://www.genecards.org/cgi-bin/carddisp.pl?gene=IGFBP5
TLR2	Toll Like Receptor 2	Protein Coding	51	GC04P153684	7.62	https://www.genecards.org/cgi-bin/carddisp.pl?gene=TLR2
IL6R	Interleukin 6 Receptor	Protein Coding	48	GC01P154405	7.61	https://www.genecards.org/cgi-bin/carddisp.pl?gene=IL6R
CD40LG	CD40 Ligand	Protein Coding	47	GC0XP136649	7.61	https://www.genecards.org/cgi-bin/carddisp.pl?gene=CD40LG
AXIN1	Axin 1	Protein Coding	47	GC16M000287	7.57	https://www.genecards.org/cgi-bin/carddisp.pl?gene=AXIN1
TGFBR1	Transforming Growth Factor Beta Receptor 1	Protein Coding	52	GC09P099104	7.56	https://www.genecards.org/cgi-bin/carddisp.pl?gene=TGFBR1
SMAD2	SMAD Family Member 2	Protein Coding	47	GC18M047809	7.52	https://www.genecards.org/cgi-bin/carddisp.pl?gene=SMAD2
MIR199A1	MicroRNA 199a-1	RNA Gene	18	GC19M010792	7.49	https://www.genecards.org/cgi-bin/carddisp.pl?gene=MIR199A1
LOX	Lysyl Oxidase	Protein Coding	44	GC05M122063	7.49	https://www.genecards.org/cgi-bin/carddisp.pl?gene=LOX
DNMT3A	DNA Methyltransferase 3 Alpha	Protein Coding	51	GC02M025228	7.48	https://www.genecards.org/cgi-bin/carddisp.pl?gene=DNMT3A
IL13	Interleukin 13	Protein Coding	44	GC05P132656	7.47	https://www.genecards.org/cgi-bin/carddisp.pl?gene=IL13
WRN	WRN RecQ Like Helicase	Protein Coding	45	GC08P031033	7.46	https://www.genecards.org/cgi-bin/carddisp.pl?gene=WRN
NFKBIA	NFKB Inhibitor Alpha	Protein Coding	50	GC14M035401	7.44	https://www.genecards.org/cgi-bin/carddisp.pl?gene=NFKBIA
B2M	Beta-2-Microglobulin	Protein Coding	48	GC15P044711	7.42	https://www.genecards.org/cgi-bin/carddisp.pl?gene=B2M
EZR	Ezrin	Protein Coding	45	GC06M158765	7.4	https://www.genecards.org/cgi-bin/carddisp.pl?gene=EZR
NPM1	Nucleophosmin 1	Protein Coding	50	GC05P171387	7.32	https://www.genecards.org/cgi-bin/carddisp.pl?gene=NPM1
PRKCA	Protein Kinase C Alpha	Protein Coding	50	GC17P066302	7.27	https://www.genecards.org/cgi-bin/carddisp.pl?gene=PRKCA
CARS2	Cysteinyl-TRNA Synthetase 2, Mitochondrial	Protein Coding	41	GC13M110641	7.27	https://www.genecards.org/cgi-bin/carddisp.pl?gene=CARS2
HMGB1	High Mobility Group Box 1	Protein Coding	44	GC13M030456	7.26	https://www.genecards.org/cgi-bin/carddisp.pl?gene=HMGB1
CLDN7	Claudin 7	Protein Coding	41	GC17M007259	7.24	https://www.genecards.org/cgi-bin/carddisp.pl?gene=CLDN7
CTLA4	Cytotoxic T-Lymphocyte Associated Protein 4	Protein Coding	45	GC02P203867	7.21	https://www.genecards.org/cgi-bin/carddisp.pl?gene=CTLA4
HLA-DQB1	Major Histocompatibility Complex, Class II, DQ Beta 1	Protein Coding	44	GC06M032804	7.21	https://www.genecards.org/cgi-bin/carddisp.pl?gene=HLA-DQB1
MIR140	MicroRNA 140	RNA Gene	22	GC16P069934	7.2	https://www.genecards.org/cgi-bin/carddisp.pl?gene=MIR140
SERPINA1	Serpin Family A Member 1	Protein Coding	49	GC14M094376	7.12	https://www.genecards.org/cgi-bin/carddisp.pl?gene=SERPINA1
LPAR1	Lysophosphatidic Acid Receptor 1	Protein Coding	45	GC09M110873	7.12	https://www.genecards.org/cgi-bin/carddisp.pl?gene=LPAR1
GRP	Gastrin Releasing Peptide	Protein Coding	41	GC18P059220	7.1	https://www.genecards.org/cgi-bin/carddisp.pl?gene=GRP
RECK	Reversion Inducing Cysteine Rich Protein With Kazal Motifs	Protein Coding	40	GC09P036036	7.1	https://www.genecards.org/cgi-bin/carddisp.pl?gene=RECK
TFRC	Transferrin Receptor	Protein Coding	48	GC03M196027	7.05	https://www.genecards.org/cgi-bin/carddisp.pl?gene=TFRC
CALCA	Calcitonin Related Polypeptide Alpha	Protein Coding	43	GC11M014945	7.05	https://www.genecards.org/cgi-bin/carddisp.pl?gene=CALCA
MYCN	MYCN Proto-Oncogene, BHLH Transcription Factor	Protein Coding	46	GC02P015949	7.05	https://www.genecards.org/cgi-bin/carddisp.pl?gene=MYCN
CD4	CD4 Molecule	Protein Coding	49	GC12P006786	7.04	https://www.genecards.org/cgi-bin/carddisp.pl?gene=CD4
GHRL	Ghrelin And Obestatin Prepropeptide	Protein Coding	43	GC03M010285	7.04	https://www.genecards.org/cgi-bin/carddisp.pl?gene=GHRL
ZP3	Zona Pellucida Glycoprotein 3	Protein Coding	41	GC07P076398	7	https://www.genecards.org/cgi-bin/carddisp.pl?gene=ZP3
AMHR2	Anti-Mullerian Hormone Receptor Type 2	Protein Coding	45	GC12P053423	7	https://www.genecards.org/cgi-bin/carddisp.pl?gene=AMHR2
PRSS8	Serine Protease 8	Protein Coding	43	GC16M031132	6.93	https://www.genecards.org/cgi-bin/carddisp.pl?gene=PRSS8
MIR27A	MicroRNA 27a	RNA Gene	22	GC19M014010	6.88	https://www.genecards.org/cgi-bin/carddisp.pl?gene=MIR27A
MEG3	Maternally Expressed 3	RNA Gene	29	GC14P104771	6.87	https://www.genecards.org/cgi-bin/carddisp.pl?gene=MEG3
MIR193A	MicroRNA 193a	RNA Gene	18	GC17P031559	6.82	https://www.genecards.org/cgi-bin/carddisp.pl?gene=MIR193A
SHOX	Short Stature Homeobox	Protein Coding	38	GC0XP000624	6.79	https://www.genecards.org/cgi-bin/carddisp.pl?gene=SHOX
TGFA	Transforming Growth Factor Alpha	Protein Coding	46	GC02M070447	6.73	https://www.genecards.org/cgi-bin/carddisp.pl?gene=TGFA
FRAXA	Fragile Site, Folic Acid Type, Rare, Fra(X)(Q27.3) A (Macroorchidism, Mental Retardation)	Biological Region	6	GC0XP147914	6.71	https://www.genecards.org/cgi-bin/carddisp.pl?gene=FRAXA
CHI3L1	Chitinase 3 Like 1	Protein Coding	43	GC01M203148	6.71	https://www.genecards.org/cgi-bin/carddisp.pl?gene=CHI3L1
MIR338	MicroRNA 338	RNA Gene	17	GC17M081126	6.69	https://www.genecards.org/cgi-bin/carddisp.pl?gene=MIR338
SST	Somatostatin	Protein Coding	42	GC03M187668	6.68	https://www.genecards.org/cgi-bin/carddisp.pl?gene=SST
MIR142	MicroRNA 142	RNA Gene	20	GC17M058331	6.67	https://www.genecards.org/cgi-bin/carddisp.pl?gene=MIR142
CASP9	Caspase 9	Protein Coding	48	GC01M015491	6.59	https://www.genecards.org/cgi-bin/carddisp.pl?gene=CASP9
PAX2	Paired Box 2	Protein Coding	46	GC10P100735	6.57	https://www.genecards.org/cgi-bin/carddisp.pl?gene=PAX2
FLT1	Fms Related Receptor Tyrosine Kinase 1	Protein Coding	51	GC13M028300	6.57	https://www.genecards.org/cgi-bin/carddisp.pl?gene=FLT1
APC	APC Regulator Of WNT Signaling Pathway	Protein Coding	48	GC05P112707	6.53	https://www.genecards.org/cgi-bin/carddisp.pl?gene=APC
SNCA	Synuclein Alpha	Protein Coding	50	GC04M089724	6.48	https://www.genecards.org/cgi-bin/carddisp.pl?gene=SNCA
MIR34A	MicroRNA 34a	RNA Gene	22	GC01M009151	6.45	https://www.genecards.org/cgi-bin/carddisp.pl?gene=MIR34A
CDKN1B	Cyclin Dependent Kinase Inhibitor 1B	Protein Coding	48	GC12P012716	6.4	https://www.genecards.org/cgi-bin/carddisp.pl?gene=CDKN1B
NOS2	Nitric Oxide Synthase 2	Protein Coding	49	GC17M027756	6.37	https://www.genecards.org/cgi-bin/carddisp.pl?gene=NOS2
MYOG	Myogenin	Protein Coding	39	GC01M203083	6.34	https://www.genecards.org/cgi-bin/carddisp.pl?gene=MYOG
FOXO3	Forkhead Box O3	Protein Coding	44	GC06P108559	6.33	https://www.genecards.org/cgi-bin/carddisp.pl?gene=FOXO3
POSTN	Periostin	Protein Coding	43	GC13M037562	6.28	https://www.genecards.org/cgi-bin/carddisp.pl?gene=POSTN
DES	Desmin	Protein Coding	48	GC02P219418	6.25	https://www.genecards.org/cgi-bin/carddisp.pl?gene=DES
PTPRC	Protein Tyrosine Phosphatase Receptor Type C	Protein Coding	51	GC01P198607	6.22	https://www.genecards.org/cgi-bin/carddisp.pl?gene=PTPRC
AIFM1	Apoptosis Inducing Factor Mitochondria Associated 1	Protein Coding	49	GC0XM130129	6.22	https://www.genecards.org/cgi-bin/carddisp.pl?gene=AIFM1
CDK4	Cyclin Dependent Kinase 4	Protein Coding	54	GC12M057743	6.16	https://www.genecards.org/cgi-bin/carddisp.pl?gene=CDK4
CXCR2	C-X-C Motif Chemokine Receptor 2	Protein Coding	48	GC02P218125	6.11	https://www.genecards.org/cgi-bin/carddisp.pl?gene=CXCR2
PRODH	Proline Dehydrogenase 1	Protein Coding	45	GC22M018912	6.08	https://www.genecards.org/cgi-bin/carddisp.pl?gene=PRODH
MIR361	MicroRNA 361	RNA Gene	16	GC0XM085903	6.03	https://www.genecards.org/cgi-bin/carddisp.pl?gene=MIR361
PAX3	Paired Box 3	Protein Coding	47	GC02M222199	6.03	https://www.genecards.org/cgi-bin/carddisp.pl?gene=PAX3
TLR9	Toll Like Receptor 9	Protein Coding	45	GC03M052222	6.02	https://www.genecards.org/cgi-bin/carddisp.pl?gene=TLR9
NFKB1	Nuclear Factor Kappa B Subunit 1	Protein Coding	52	GC04P102501	6.01	https://www.genecards.org/cgi-bin/carddisp.pl?gene=NFKB1
LHB	Luteinizing Hormone Subunit Beta	Protein Coding	38	GC19M049015	6	https://www.genecards.org/cgi-bin/carddisp.pl?gene=LHB
GAD1	Glutamate Decarboxylase 1	Protein Coding	51	GC02P170813	5.98	https://www.genecards.org/cgi-bin/carddisp.pl?gene=GAD1
GFRA1	GDNF Family Receptor Alpha 1	Protein Coding	44	GC10M116056	5.97	https://www.genecards.org/cgi-bin/carddisp.pl?gene=GFRA1
IL18	Interleukin 18	Protein Coding	44	GC11M112143	5.97	https://www.genecards.org/cgi-bin/carddisp.pl?gene=IL18
TERF1	Telomeric Repeat Binding Factor 1	Protein Coding	41	GC08P073003	5.94	https://www.genecards.org/cgi-bin/carddisp.pl?gene=TERF1
MCL1	MCL1 Apoptosis Regulator, BCL2 Family Member	Protein Coding	47	GC01M150707	5.9	https://www.genecards.org/cgi-bin/carddisp.pl?gene=MCL1
DDX4	DEAD-Box Helicase 4	Protein Coding	40	GC05P055738	5.89	https://www.genecards.org/cgi-bin/carddisp.pl?gene=DDX4
IRS1	Insulin Receptor Substrate 1	Protein Coding	47	GC02M226731	5.89	https://www.genecards.org/cgi-bin/carddisp.pl?gene=IRS1
SUFU	SUFU Negative Regulator Of Hedgehog Signaling	Protein Coding	43	GC10P102503	5.86	https://www.genecards.org/cgi-bin/carddisp.pl?gene=SUFU
IFI27	Interferon Alpha Inducible Protein 27	Protein Coding	37	GC14P094104	5.84	https://www.genecards.org/cgi-bin/carddisp.pl?gene=IFI27
S100B	S100 Calcium Binding Protein B	Protein Coding	45	GC21M047431	5.84	https://www.genecards.org/cgi-bin/carddisp.pl?gene=S100B
EP300	E1A Binding Protein P300	Protein Coding	50	GC22P041091	5.84	https://www.genecards.org/cgi-bin/carddisp.pl?gene=EP300
TERC	Telomerase RNA Component	RNA Gene	28	GC03M169765	5.82	https://www.genecards.org/cgi-bin/carddisp.pl?gene=TERC
XIAP	X-Linked Inhibitor Of Apoptosis	Protein Coding	49	GC0XP123859	5.81	https://www.genecards.org/cgi-bin/carddisp.pl?gene=XIAP
ACTA1	Actin Alpha 1, Skeletal Muscle	Protein Coding	47	GC01M229431	5.79	https://www.genecards.org/cgi-bin/carddisp.pl?gene=ACTA1
MYD88	MYD88 Innate Immune Signal Transduction Adaptor	Protein Coding	50	GC03P038179	5.78	https://www.genecards.org/cgi-bin/carddisp.pl?gene=MYD88
CCL3	C-C Motif Chemokine Ligand 3	Protein Coding	39	GC17M036088	5.77	https://www.genecards.org/cgi-bin/carddisp.pl?gene=CCL3
ACE	Angiotensin I Converting Enzyme	Protein Coding	49	GC17P063477	5.77	https://www.genecards.org/cgi-bin/carddisp.pl?gene=ACE
TNFSF11	TNF Superfamily Member 11	Protein Coding	47	GC13P042562	5.76	https://www.genecards.org/cgi-bin/carddisp.pl?gene=TNFSF11
PLCE1	Phospholipase C Epsilon 1	Protein Coding	44	GC10P093993	5.74	https://www.genecards.org/cgi-bin/carddisp.pl?gene=PLCE1
MME	Membrane Metalloendopeptidase	Protein Coding	50	GC03P155024	5.68	https://www.genecards.org/cgi-bin/carddisp.pl?gene=MME
DSP	Desmoplakin	Protein Coding	49	GC06P007541	5.67	https://www.genecards.org/cgi-bin/carddisp.pl?gene=DSP
MAP2K1	Mitogen-Activated Protein Kinase Kinase 1	Protein Coding	54	GC15P066386	5.66	https://www.genecards.org/cgi-bin/carddisp.pl?gene=MAP2K1
CYCS	Cytochrome C, Somatic	Protein Coding	48	GC07M025118	5.62	https://www.genecards.org/cgi-bin/carddisp.pl?gene=CYCS
INHBB	Inhibin Subunit Beta B	Protein Coding	42	GC02P120349	5.59	https://www.genecards.org/cgi-bin/carddisp.pl?gene=INHBB
CEACAM5	CEA Cell Adhesion Molecule 5	Protein Coding	41	GC19P041709	5.57	https://www.genecards.org/cgi-bin/carddisp.pl?gene=CEACAM5
PTCH2	Patched 2	Protein Coding	44	GC01M044819	5.56	https://www.genecards.org/cgi-bin/carddisp.pl?gene=PTCH2
WNT1	Wnt Family Member 1	Protein Coding	46	GC12P049053	5.54	https://www.genecards.org/cgi-bin/carddisp.pl?gene=WNT1
KRT14	Keratin 14	Protein Coding	47	GC17M041582	5.54	https://www.genecards.org/cgi-bin/carddisp.pl?gene=KRT14
SDHB	Succinate Dehydrogenase Complex Iron Sulfur Subunit B	Protein Coding	47	GC01M017020	5.53	https://www.genecards.org/cgi-bin/carddisp.pl?gene=SDHB
PCNA	Proliferating Cell Nuclear Antigen	Protein Coding	51	GC20M005114	5.52	https://www.genecards.org/cgi-bin/carddisp.pl?gene=PCNA
AQP4	Aquaporin 4	Protein Coding	45	GC18M026852	5.47	https://www.genecards.org/cgi-bin/carddisp.pl?gene=AQP4
MIR144	MicroRNA 144	RNA Gene	16	GC17M029965	5.47	https://www.genecards.org/cgi-bin/carddisp.pl?gene=MIR144
SELP	Selectin P	Protein Coding	45	GC01M169558	5.45	https://www.genecards.org/cgi-bin/carddisp.pl?gene=SELP
PRDM10	PR/SET Domain 10	Protein Coding	34	GC11M129899	5.45	https://www.genecards.org/cgi-bin/carddisp.pl?gene=PRDM10
IL2RA	Interleukin 2 Receptor Subunit Alpha	Protein Coding	50	GC10M006010	5.43	https://www.genecards.org/cgi-bin/carddisp.pl?gene=IL2RA
GCG	Glucagon	Protein Coding	41	GC02M162142	5.41	https://www.genecards.org/cgi-bin/carddisp.pl?gene=GCG
CD19	CD19 Molecule	Protein Coding	49	GC16P029083	5.4	https://www.genecards.org/cgi-bin/carddisp.pl?gene=CD19
BGLAP	Bone Gamma-Carboxyglutamate Protein	Protein Coding	40	GC01P156242	5.38	https://www.genecards.org/cgi-bin/carddisp.pl?gene=BGLAP
THBD	Thrombomodulin	Protein Coding	44	GC20M023026	5.38	https://www.genecards.org/cgi-bin/carddisp.pl?gene=THBD
PRKAR1A	Protein Kinase CAMP-Dependent Type I Regulatory Subunit Alpha	Protein Coding	51	GC17P068414	5.35	https://www.genecards.org/cgi-bin/carddisp.pl?gene=PRKAR1A
MMP12	Matrix Metallopeptidase 12	Protein Coding	44	GC11M102862	5.31	https://www.genecards.org/cgi-bin/carddisp.pl?gene=MMP12
PRLR	Prolactin Receptor	Protein Coding	48	GC05M035048	5.3	https://www.genecards.org/cgi-bin/carddisp.pl?gene=PRLR
OXT	Oxytocin/Neurophysin I Prepropeptide	Protein Coding	40	GC20P003068	5.29	https://www.genecards.org/cgi-bin/carddisp.pl?gene=OXT
MIR15A	MicroRNA 15a	RNA Gene	16	GC13M050049	5.28	https://www.genecards.org/cgi-bin/carddisp.pl?gene=MIR15A
GRIN2B	Glutamate Ionotropic Receptor NMDA Type Subunit 2B	Protein Coding	50	GC12M013437	5.27	https://www.genecards.org/cgi-bin/carddisp.pl?gene=GRIN2B
EWSR1	EWS RNA Binding Protein 1	Protein Coding	43	GC22P029269	5.26	https://www.genecards.org/cgi-bin/carddisp.pl?gene=EWSR1
GHR	Growth Hormone Receptor	Protein Coding	47	GC05P042429	5.26	https://www.genecards.org/cgi-bin/carddisp.pl?gene=GHR
RPS6KB1	Ribosomal Protein S6 Kinase B1	Protein Coding	49	GC17P059893	5.25	https://www.genecards.org/cgi-bin/carddisp.pl?gene=RPS6KB1
GAD2	Glutamate Decarboxylase 2	Protein Coding	46	GC10P026216	5.22	https://www.genecards.org/cgi-bin/carddisp.pl?gene=GAD2
RASGRP1	RAS Guanyl Releasing Protein 1	Protein Coding	46	GC15M038488	5.17	https://www.genecards.org/cgi-bin/carddisp.pl?gene=RASGRP1
GGT1	Gamma-Glutamyltransferase 1	Protein Coding	46	GC22P024927	5.17	https://www.genecards.org/cgi-bin/carddisp.pl?gene=GGT1
EDNRA	Endothelin Receptor Type A	Protein Coding	49	GC04P147480	5.17	https://www.genecards.org/cgi-bin/carddisp.pl?gene=EDNRA
TPM3	Tropomyosin 3	Protein Coding	47	GC01M154127	5.16	https://www.genecards.org/cgi-bin/carddisp.pl?gene=TPM3
NME1	NME/NM23 Nucleoside Diphosphate Kinase 1	Protein Coding	47	GC17P051154	5.15	https://www.genecards.org/cgi-bin/carddisp.pl?gene=NME1
FBLN1	Fibulin 1	Protein Coding	43	GC22P045502	5.13	https://www.genecards.org/cgi-bin/carddisp.pl?gene=FBLN1
RETN	Resistin	Protein Coding	43	GC19P007669	5.03	https://www.genecards.org/cgi-bin/carddisp.pl?gene=RETN
TYMS	Thymidylate Synthetase	Protein Coding	47	GC18P000657	5.02	https://www.genecards.org/cgi-bin/carddisp.pl?gene=TYMS
CRH	Corticotropin Releasing Hormone	Protein Coding	44	GC08M066176	4.96	https://www.genecards.org/cgi-bin/carddisp.pl?gene=CRH
PIK3R1	Phosphoinositide-3-Kinase Regulatory Subunit 1	Protein Coding	51	GC05P068215	4.95	https://www.genecards.org/cgi-bin/carddisp.pl?gene=PIK3R1
SLPI	Secretory Leukocyte Peptidase Inhibitor	Protein Coding	39	GC20M045252	4.89	https://www.genecards.org/cgi-bin/carddisp.pl?gene=SLPI
EPO	Erythropoietin	Protein Coding	41	GC07P100720	4.87	https://www.genecards.org/cgi-bin/carddisp.pl?gene=EPO
RPGR	Retinitis Pigmentosa GTPase Regulator	Protein Coding	40	GC0XM038269	4.86	https://www.genecards.org/cgi-bin/carddisp.pl?gene=RPGR
CTCF	CCCTC-Binding Factor	Protein Coding	46	GC16P067563	4.85	https://www.genecards.org/cgi-bin/carddisp.pl?gene=CTCF
COL2A1	Collagen Type II Alpha 1 Chain	Protein Coding	48	GC12M047972	4.83	https://www.genecards.org/cgi-bin/carddisp.pl?gene=COL2A1
TUBB	Tubulin Beta Class I	Protein Coding	49	GC06P030720	4.82	https://www.genecards.org/cgi-bin/carddisp.pl?gene=TUBB
SIRT1	Sirtuin 1	Protein Coding	49	GC10P067884	4.81	https://www.genecards.org/cgi-bin/carddisp.pl?gene=SIRT1
AGER	Advanced Glycosylation End-Product Specific Receptor	Protein Coding	44	GC06M032180	4.81	https://www.genecards.org/cgi-bin/carddisp.pl?gene=AGER
E2F1	E2F Transcription Factor 1	Protein Coding	43	GC20M033675	4.79	https://www.genecards.org/cgi-bin/carddisp.pl?gene=E2F1
RARA	Retinoic Acid Receptor Alpha	Protein Coding	50	GC17P040309	4.78	https://www.genecards.org/cgi-bin/carddisp.pl?gene=RARA
GSN	Gelsolin	Protein Coding	48	GC09P121201	4.77	https://www.genecards.org/cgi-bin/carddisp.pl?gene=GSN
MED12	Mediator Complex Subunit 12	Protein Coding	44	GC0XP071118	4.77	https://www.genecards.org/cgi-bin/carddisp.pl?gene=MED12
NTRK2	Neurotrophic Receptor Tyrosine Kinase 2	Protein Coding	53	GC09P084668	4.74	https://www.genecards.org/cgi-bin/carddisp.pl?gene=NTRK2
PDGFRA	Platelet Derived Growth Factor Receptor Alpha	Protein Coding	55	GC04P054229	4.74	https://www.genecards.org/cgi-bin/carddisp.pl?gene=PDGFRA
IL1RN	Interleukin 1 Receptor Antagonist	Protein Coding	48	GC02P115307	4.73	https://www.genecards.org/cgi-bin/carddisp.pl?gene=IL1RN
PDGFB	Platelet Derived Growth Factor Subunit B	Protein Coding	50	GC22M045657	4.72	https://www.genecards.org/cgi-bin/carddisp.pl?gene=PDGFB
SERPINB5	Serpin Family B Member 5	Protein Coding	43	GC18P063476	4.72	https://www.genecards.org/cgi-bin/carddisp.pl?gene=SERPINB5
CDH5	Cadherin 5	Protein Coding	47	GC16P066366	4.71	https://www.genecards.org/cgi-bin/carddisp.pl?gene=CDH5
ACTC1	Actin Alpha Cardiac Muscle 1	Protein Coding	42	GC15M034788	4.7	https://www.genecards.org/cgi-bin/carddisp.pl?gene=ACTC1
PTK2B	Protein Tyrosine Kinase 2 Beta	Protein Coding	49	GC08P027311	4.69	https://www.genecards.org/cgi-bin/carddisp.pl?gene=PTK2B
TWIST1	Twist Family BHLH Transcription Factor 1	Protein Coding	45	GC07M019020	4.66	https://www.genecards.org/cgi-bin/carddisp.pl?gene=TWIST1
HMGA2	High Mobility Group AT-Hook 2	Protein Coding	44	GC12P065824	4.64	https://www.genecards.org/cgi-bin/carddisp.pl?gene=HMGA2
VEGFC	Vascular Endothelial Growth Factor C	Protein Coding	47	GC04M176683	4.64	https://www.genecards.org/cgi-bin/carddisp.pl?gene=VEGFC
ALDH1A1	Aldehyde Dehydrogenase 1 Family Member A1	Protein Coding	47	GC09M072900	4.6	https://www.genecards.org/cgi-bin/carddisp.pl?gene=ALDH1A1
LGR6	Leucine Rich Repeat Containing G Protein-Coupled Receptor 6	Protein Coding	41	GC01P202193	4.59	https://www.genecards.org/cgi-bin/carddisp.pl?gene=LGR6
AMBP	Alpha-1-Microglobulin/Bikunin Precursor	Protein Coding	41	GC09M114060	4.58	https://www.genecards.org/cgi-bin/carddisp.pl?gene=AMBP
CDKN2B	Cyclin Dependent Kinase Inhibitor 2B	Protein Coding	47	GC09M022002	4.57	https://www.genecards.org/cgi-bin/carddisp.pl?gene=CDKN2B
GREM1	Gremlin 1, DAN Family BMP Antagonist	Protein Coding	44	GC15P032720	4.55	https://www.genecards.org/cgi-bin/carddisp.pl?gene=GREM1
PTPN11	Protein Tyrosine Phosphatase Non-Receptor Type 11	Protein Coding	53	GC12P112418	4.54	https://www.genecards.org/cgi-bin/carddisp.pl?gene=PTPN11
BMP2	Bone Morphogenetic Protein 2	Protein Coding	47	GC20P006696	4.51	https://www.genecards.org/cgi-bin/carddisp.pl?gene=BMP2
HMMR	Hyaluronan Mediated Motility Receptor	Protein Coding	42	GC05P163480	4.5	https://www.genecards.org/cgi-bin/carddisp.pl?gene=HMMR
TH	Tyrosine Hydroxylase	Protein Coding	51	GC11M002163	4.5	https://www.genecards.org/cgi-bin/carddisp.pl?gene=TH
FASN	Fatty Acid Synthase	Protein Coding	49	GC17M082078	4.46	https://www.genecards.org/cgi-bin/carddisp.pl?gene=FASN
RYR1	Ryanodine Receptor 1	Protein Coding	47	GC19P038528	4.45	https://www.genecards.org/cgi-bin/carddisp.pl?gene=RYR1
APP	Amyloid Beta Precursor Protein	Protein Coding	51	GC21M025880	4.45	https://www.genecards.org/cgi-bin/carddisp.pl?gene=APP
ABL1	ABL Proto-Oncogene 1, Non-Receptor Tyrosine Kinase	Protein Coding	52	GC09P130713	4.43	https://www.genecards.org/cgi-bin/carddisp.pl?gene=ABL1
NOS3	Nitric Oxide Synthase 3	Protein Coding	51	GC07P150990	4.43	https://www.genecards.org/cgi-bin/carddisp.pl?gene=NOS3
PTPN1	Protein Tyrosine Phosphatase Non-Receptor Type 1	Protein Coding	51	GC20P050510	4.42	https://www.genecards.org/cgi-bin/carddisp.pl?gene=PTPN1
PDGFRB	Platelet Derived Growth Factor Receptor Beta	Protein Coding	55	GC05M150113	4.42	https://www.genecards.org/cgi-bin/carddisp.pl?gene=PDGFRB
TEK	TEK Receptor Tyrosine Kinase	Protein Coding	50	GC09P027109	4.41	https://www.genecards.org/cgi-bin/carddisp.pl?gene=TEK
STAT6	Signal Transducer And Activator Of Transcription 6	Protein Coding	50	GC12M057095	4.4	https://www.genecards.org/cgi-bin/carddisp.pl?gene=STAT6
CCK	Cholecystokinin	Protein Coding	41	GC03M042274	4.35	https://www.genecards.org/cgi-bin/carddisp.pl?gene=CCK
LOC107982234	WT1/WT1-AS Bi-Directional Promoter Region	Biological Region	1	GC11P032430	4.34	https://www.genecards.org/cgi-bin/carddisp.pl?gene=LOC107982234
KCNQ1OT1	KCNQ1 Opposite Strand/Antisense Transcript 1	RNA Gene	25	GC11M002661	4.3	https://www.genecards.org/cgi-bin/carddisp.pl?gene=KCNQ1OT1
NPY	Neuropeptide Y	Protein Coding	45	GC07P024290	4.29	https://www.genecards.org/cgi-bin/carddisp.pl?gene=NPY
WNT7A	Wnt Family Member 7A	Protein Coding	49	GC03M015784	4.26	https://www.genecards.org/cgi-bin/carddisp.pl?gene=WNT7A
TSHR	Thyroid Stimulating Hormone Receptor	Protein Coding	47	GC14P080954	4.26	https://www.genecards.org/cgi-bin/carddisp.pl?gene=TSHR
SDHD	Succinate Dehydrogenase Complex Subunit D	Protein Coding	44	GC11P112087	4.24	https://www.genecards.org/cgi-bin/carddisp.pl?gene=SDHD
TGM2	Transglutaminase 2	Protein Coding	48	GC20M038127	4.23	https://www.genecards.org/cgi-bin/carddisp.pl?gene=TGM2
BLOC1S1	Biogenesis Of Lysosomal Organelles Complex 1 Subunit 1	Protein Coding	36	GC12P055718	4.23	https://www.genecards.org/cgi-bin/carddisp.pl?gene=BLOC1S1
KRT5	Keratin 5	Protein Coding	47	GC12M052514	4.23	https://www.genecards.org/cgi-bin/carddisp.pl?gene=KRT5
TNFSF13B	TNF Superfamily Member 13b	Protein Coding	45	GC13P108251	4.23	https://www.genecards.org/cgi-bin/carddisp.pl?gene=TNFSF13B
NRAS	NRAS Proto-Oncogene, GTPase	Protein Coding	50	GC01M114704	4.19	https://www.genecards.org/cgi-bin/carddisp.pl?gene=NRAS
TRH	Thyrotropin Releasing Hormone	Protein Coding	42	GC03P129974	4.18	https://www.genecards.org/cgi-bin/carddisp.pl?gene=TRH
TF	Transferrin	Protein Coding	49	GC03P133666	4.18	https://www.genecards.org/cgi-bin/carddisp.pl?gene=TF
DCN	Decorin	Protein Coding	47	GC12M091140	4.17	https://www.genecards.org/cgi-bin/carddisp.pl?gene=DCN
MIR22	MicroRNA 22	RNA Gene	20	GC17M001713	4.15	https://www.genecards.org/cgi-bin/carddisp.pl?gene=MIR22
PRKCD	Protein Kinase C Delta	Protein Coding	53	GC03P053156	4.13	https://www.genecards.org/cgi-bin/carddisp.pl?gene=PRKCD
PDGFA	Platelet Derived Growth Factor Subunit A	Protein Coding	44	GC07M000497	4.12	https://www.genecards.org/cgi-bin/carddisp.pl?gene=PDGFA
SERPINC1	Serpin Family C Member 1	Protein Coding	48	GC01M174153	4.1	https://www.genecards.org/cgi-bin/carddisp.pl?gene=SERPINC1
F3	Coagulation Factor III, Tissue Factor	Protein Coding	45	GC01M094530	4.09	https://www.genecards.org/cgi-bin/carddisp.pl?gene=F3
CASP10	Caspase 10	Protein Coding	48	GC02P201182	4.08	https://www.genecards.org/cgi-bin/carddisp.pl?gene=CASP10
HTR2A	5-Hydroxytryptamine Receptor 2A	Protein Coding	47	GC13M046831	4.05	https://www.genecards.org/cgi-bin/carddisp.pl?gene=HTR2A
JUP	Junction Plakoglobin	Protein Coding	47	GC17M041754	4.05	https://www.genecards.org/cgi-bin/carddisp.pl?gene=JUP
GLUD1	Glutamate Dehydrogenase 1	Protein Coding	50	GC10M087050	4.04	https://www.genecards.org/cgi-bin/carddisp.pl?gene=GLUD1
DARS2	Aspartyl-TRNA Synthetase 2, Mitochondrial	Protein Coding	41	GC01P173824	4.03	https://www.genecards.org/cgi-bin/carddisp.pl?gene=DARS2
TG	Thyroglobulin	Protein Coding	42	GC08P132866	4.02	https://www.genecards.org/cgi-bin/carddisp.pl?gene=TG
LEPR	Leptin Receptor	Protein Coding	49	GC01P065421	4	https://www.genecards.org/cgi-bin/carddisp.pl?gene=LEPR
PAX6	Paired Box 6	Protein Coding	47	GC11M031784	4	https://www.genecards.org/cgi-bin/carddisp.pl?gene=PAX6
DPP4	Dipeptidyl Peptidase 4	Protein Coding	50	GC02M161992	3.99	https://www.genecards.org/cgi-bin/carddisp.pl?gene=DPP4
BMPR1A	Bone Morphogenetic Protein Receptor Type 1A	Protein Coding	51	GC10P086756	3.99	https://www.genecards.org/cgi-bin/carddisp.pl?gene=BMPR1A
S100A1	S100 Calcium Binding Protein A1	Protein Coding	41	GC01P153627	3.98	https://www.genecards.org/cgi-bin/carddisp.pl?gene=S100A1
ANGPT1	Angiopoietin 1	Protein Coding	45	GC08M107246	3.98	https://www.genecards.org/cgi-bin/carddisp.pl?gene=ANGPT1
BMPR1B	Bone Morphogenetic Protein Receptor Type 1B	Protein Coding	50	GC04P094757	3.98	https://www.genecards.org/cgi-bin/carddisp.pl?gene=BMPR1B
CYP21A2	Cytochrome P450 Family 21 Subfamily A Member 2	Protein Coding	45	GC06P047333	3.97	https://www.genecards.org/cgi-bin/carddisp.pl?gene=CYP21A2
SPIN1	Spindlin 1	Protein Coding	37	GC09P088388	3.96	https://www.genecards.org/cgi-bin/carddisp.pl?gene=SPIN1
HMGCR	3-Hydroxy-3-Methylglutaryl-CoA Reductase	Protein Coding	45	GC05P075336	3.96	https://www.genecards.org/cgi-bin/carddisp.pl?gene=HMGCR
SLC25A4	Solute Carrier Family 25 Member 4	Protein Coding	48	GC04P185143	3.94	https://www.genecards.org/cgi-bin/carddisp.pl?gene=SLC25A4
CDKN1C	Cyclin Dependent Kinase Inhibitor 1C	Protein Coding	47	GC11M002887	3.93	https://www.genecards.org/cgi-bin/carddisp.pl?gene=CDKN1C
CD59	CD59 Molecule (CD59 Blood Group)	Protein Coding	46	GC11M033704	3.93	https://www.genecards.org/cgi-bin/carddisp.pl?gene=CD59
MEN1	Menin 1	Protein Coding	46	GC11M064803	3.93	https://www.genecards.org/cgi-bin/carddisp.pl?gene=MEN1
CAT	Catalase	Protein Coding	50	GC11P034460	3.92	https://www.genecards.org/cgi-bin/carddisp.pl?gene=CAT
VIP	Vasoactive Intestinal Peptide	Protein Coding	44	GC06P152750	3.91	https://www.genecards.org/cgi-bin/carddisp.pl?gene=VIP
MBP	Myelin Basic Protein	Protein Coding	44	GC18M076978	3.89	https://www.genecards.org/cgi-bin/carddisp.pl?gene=MBP
NES	Nestin	Protein Coding	39	GC01M156668	3.88	https://www.genecards.org/cgi-bin/carddisp.pl?gene=NES
CFTR	CF Transmembrane Conductance Regulator	Protein Coding	51	GC07P117287	3.87	https://www.genecards.org/cgi-bin/carddisp.pl?gene=CFTR
SOD1	Superoxide Dismutase 1	Protein Coding	51	GC21P031659	3.84	https://www.genecards.org/cgi-bin/carddisp.pl?gene=SOD1
CYB5A	Cytochrome B5 Type A	Protein Coding	44	GC18M074250	3.83	https://www.genecards.org/cgi-bin/carddisp.pl?gene=CYB5A
EGR1	Early Growth Response 1	Protein Coding	44	GC05P138465	3.82	https://www.genecards.org/cgi-bin/carddisp.pl?gene=EGR1
POLG2	DNA Polymerase Gamma 2, Accessory Subunit	Protein Coding	41	GC17M064477	3.82	https://www.genecards.org/cgi-bin/carddisp.pl?gene=POLG2
SHC1	SHC Adaptor Protein 1	Protein Coding	45	GC01M154962	3.82	https://www.genecards.org/cgi-bin/carddisp.pl?gene=SHC1
MKI67	Marker Of Proliferation Ki-67	Protein Coding	44	GC10M128096	3.82	https://www.genecards.org/cgi-bin/carddisp.pl?gene=MKI67
PCSK1	Proprotein Convertase Subtilisin/Kexin Type 1	Protein Coding	45	GC05M096391	3.81	https://www.genecards.org/cgi-bin/carddisp.pl?gene=PCSK1
AKR1B1	Aldo-Keto Reductase Family 1 Member B	Protein Coding	47	GC07M134442	3.79	https://www.genecards.org/cgi-bin/carddisp.pl?gene=AKR1B1
NFATC1	Nuclear Factor Of Activated T Cells 1	Protein Coding	47	GC18P079395	3.79	https://www.genecards.org/cgi-bin/carddisp.pl?gene=NFATC1
HLA-DRB1	Major Histocompatibility Complex, Class II, DR Beta 1	Protein Coding	46	GC06M032578	3.78	https://www.genecards.org/cgi-bin/carddisp.pl?gene=HLA-DRB1
MT-CYB	Mitochondrially Encoded Cytochrome B	Protein Coding	31	GCMTP014749	3.77	https://www.genecards.org/cgi-bin/carddisp.pl?gene=MT-CYB
NFE2L2	Nuclear Factor, Erythroid 2 Like 2	Protein Coding	48	GC02M177227	3.76	https://www.genecards.org/cgi-bin/carddisp.pl?gene=NFE2L2
RRM2B	Ribonucleotide Reductase Regulatory TP53 Inducible Subunit M2B	Protein Coding	49	GC08M102204	3.76	https://www.genecards.org/cgi-bin/carddisp.pl?gene=RRM2B
RBP1	Retinol Binding Protein 1	Protein Coding	39	GC03M139517	3.74	https://www.genecards.org/cgi-bin/carddisp.pl?gene=RBP1
KRT8	Keratin 8	Protein Coding	47	GC12M052897	3.74	https://www.genecards.org/cgi-bin/carddisp.pl?gene=KRT8
DNAH8	Dynein Axonemal Heavy Chain 8	Protein Coding	37	GC06P047481	3.73	https://www.genecards.org/cgi-bin/carddisp.pl?gene=DNAH8
KEAP1	Kelch Like ECH Associated Protein 1	Protein Coding	48	GC19M010486	3.73	https://www.genecards.org/cgi-bin/carddisp.pl?gene=KEAP1
IL1R1	Interleukin 1 Receptor Type 1	Protein Coding	45	GC02P102136	3.71	https://www.genecards.org/cgi-bin/carddisp.pl?gene=IL1R1
HLA-A	Major Histocompatibility Complex, Class I, A	Protein Coding	46	GC06P047265	3.7	https://www.genecards.org/cgi-bin/carddisp.pl?gene=HLA-A
ELANE	Elastase, Neutrophil Expressed	Protein Coding	46	GC19P000854	3.7	https://www.genecards.org/cgi-bin/carddisp.pl?gene=ELANE
GHRH	Growth Hormone Releasing Hormone	Protein Coding	40	GC20M037251	3.68	https://www.genecards.org/cgi-bin/carddisp.pl?gene=GHRH
TSC2	TSC Complex Subunit 2	Protein Coding	50	GC16P002436	3.68	https://www.genecards.org/cgi-bin/carddisp.pl?gene=TSC2
REN	Renin	Protein Coding	48	GC01M204154	3.65	https://www.genecards.org/cgi-bin/carddisp.pl?gene=REN
KCNH1	Potassium Voltage-Gated Channel Subfamily H Member 1	Protein Coding	46	GC01M210678	3.64	https://www.genecards.org/cgi-bin/carddisp.pl?gene=KCNH1
TSPO	Translocator Protein	Protein Coding	43	GC22P043151	3.61	https://www.genecards.org/cgi-bin/carddisp.pl?gene=TSPO
CCL4	C-C Motif Chemokine Ligand 4	Protein Coding	40	GC17P036103	3.58	https://www.genecards.org/cgi-bin/carddisp.pl?gene=CCL4
CCR7	C-C Motif Chemokine Receptor 7	Protein Coding	45	GC17M040556	3.57	https://www.genecards.org/cgi-bin/carddisp.pl?gene=CCR7
LIG4	DNA Ligase 4	Protein Coding	48	GC13M108207	3.56	https://www.genecards.org/cgi-bin/carddisp.pl?gene=LIG4
CUL1	Cullin 1	Protein Coding	44	GC07P148697	3.55	https://www.genecards.org/cgi-bin/carddisp.pl?gene=CUL1
IFNB1	Interferon Beta 1	Protein Coding	41	GC09M021077	3.55	https://www.genecards.org/cgi-bin/carddisp.pl?gene=IFNB1
E2F4	E2F Transcription Factor 4	Protein Coding	45	GC16P067192	3.54	https://www.genecards.org/cgi-bin/carddisp.pl?gene=E2F4
PODXL	Podocalyxin Like	Protein Coding	41	GC07M131500	3.51	https://www.genecards.org/cgi-bin/carddisp.pl?gene=PODXL
GLUL	Glutamate-Ammonia Ligase	Protein Coding	49	GC01M182350	3.5	https://www.genecards.org/cgi-bin/carddisp.pl?gene=GLUL
SLC6A4	Solute Carrier Family 6 Member 4	Protein Coding	47	GC17M030194	3.5	https://www.genecards.org/cgi-bin/carddisp.pl?gene=SLC6A4
NPPA	Natriuretic Peptide A	Protein Coding	46	GC01M011846	3.5	https://www.genecards.org/cgi-bin/carddisp.pl?gene=NPPA
COL1A1	Collagen Type I Alpha 1 Chain	Protein Coding	50	GC17M050183	3.49	https://www.genecards.org/cgi-bin/carddisp.pl?gene=COL1A1
VWF	Von Willebrand Factor	Protein Coding	48	GC12M005917	3.48	https://www.genecards.org/cgi-bin/carddisp.pl?gene=VWF
C3	Complement C3	Protein Coding	47	GC19M006677	3.46	https://www.genecards.org/cgi-bin/carddisp.pl?gene=C3
TLR3	Toll Like Receptor 3	Protein Coding	52	GC04P186059	3.46	https://www.genecards.org/cgi-bin/carddisp.pl?gene=TLR3
NKX2-1	NK2 Homeobox 1	Protein Coding	46	GC14M036516	3.44	https://www.genecards.org/cgi-bin/carddisp.pl?gene=NKX2-1
IDH1	Isocitrate Dehydrogenase (NADP(+)) 1	Protein Coding	52	GC02M208236	3.44	https://www.genecards.org/cgi-bin/carddisp.pl?gene=IDH1
TSC1	TSC Complex Subunit 1	Protein Coding	48	GC09M132891	3.44	https://www.genecards.org/cgi-bin/carddisp.pl?gene=TSC1
RUNX2	RUNX Family Transcription Factor 2	Protein Coding	47	GC06P047549	3.4	https://www.genecards.org/cgi-bin/carddisp.pl?gene=RUNX2
SLC5A1	Solute Carrier Family 5 Member 1	Protein Coding	49	GC22P032043	3.36	https://www.genecards.org/cgi-bin/carddisp.pl?gene=SLC5A1
SLC1A2	Solute Carrier Family 1 Member 2	Protein Coding	48	GC11M035272	3.36	https://www.genecards.org/cgi-bin/carddisp.pl?gene=SLC1A2
DGUOK	Deoxyguanosine Kinase	Protein Coding	44	GC02P073926	3.35	https://www.genecards.org/cgi-bin/carddisp.pl?gene=DGUOK
AGTR1	Angiotensin II Receptor Type 1	Protein Coding	51	GC03P148697	3.34	https://www.genecards.org/cgi-bin/carddisp.pl?gene=AGTR1
ITGAM	Integrin Subunit Alpha M	Protein Coding	46	GC16P031550	3.31	https://www.genecards.org/cgi-bin/carddisp.pl?gene=ITGAM
ACAT1	Acetyl-CoA Acetyltransferase 1	Protein Coding	49	GC11P108121	3.3	https://www.genecards.org/cgi-bin/carddisp.pl?gene=ACAT1
S100A4	S100 Calcium Binding Protein A4	Protein Coding	44	GC01M153543	3.3	https://www.genecards.org/cgi-bin/carddisp.pl?gene=S100A4
COQ2	Coenzyme Q2, Polyprenyltransferase	Protein Coding	41	GC04M083261	3.29	https://www.genecards.org/cgi-bin/carddisp.pl?gene=COQ2
CCL11	C-C Motif Chemokine Ligand 11	Protein Coding	43	GC17P034285	3.29	https://www.genecards.org/cgi-bin/carddisp.pl?gene=CCL11
BCL6	BCL6 Transcription Repressor	Protein Coding	45	GC03M187721	3.27	https://www.genecards.org/cgi-bin/carddisp.pl?gene=BCL6
AHR	Aryl Hydrocarbon Receptor	Protein Coding	48	GC07P016916	3.27	https://www.genecards.org/cgi-bin/carddisp.pl?gene=AHR
GAL	Galanin And GMAP Prepropeptide	Protein Coding	44	GC11P068684	3.26	https://www.genecards.org/cgi-bin/carddisp.pl?gene=GAL
TJP1	Tight Junction Protein 1	Protein Coding	43	GC15M029699	3.24	https://www.genecards.org/cgi-bin/carddisp.pl?gene=TJP1
LRRK2	Leucine Rich Repeat Kinase 2	Protein Coding	49	GC12P040196	3.24	https://www.genecards.org/cgi-bin/carddisp.pl?gene=LRRK2
CXCL9	C-X-C Motif Chemokine Ligand 9	Protein Coding	39	GC04M076001	3.23	https://www.genecards.org/cgi-bin/carddisp.pl?gene=CXCL9
FHIT	Fragile Histidine Triad Diadenosine Triphosphatase	Protein Coding	44	GC03M059747	3.23	https://www.genecards.org/cgi-bin/carddisp.pl?gene=FHIT
FLNA	Filamin A	Protein Coding	49	GC0XM154348	3.22	https://www.genecards.org/cgi-bin/carddisp.pl?gene=FLNA
MT-ND1	Mitochondrially Encoded NADH:Ubiquinone Oxidoreductase Core Subunit 1	Protein Coding	32	GCMTP003309	3.22	https://www.genecards.org/cgi-bin/carddisp.pl?gene=MT-ND1
SYK	Spleen Associated Tyrosine Kinase	Protein Coding	50	GC09P091171	3.2	https://www.genecards.org/cgi-bin/carddisp.pl?gene=SYK
ANTXR2	ANTXR Cell Adhesion Molecule 2	Protein Coding	47	GC04M079901	3.2	https://www.genecards.org/cgi-bin/carddisp.pl?gene=ANTXR2
SLC6A3	Solute Carrier Family 6 Member 3	Protein Coding	49	GC05M001392	3.19	https://www.genecards.org/cgi-bin/carddisp.pl?gene=SLC6A3
IL5	Interleukin 5	Protein Coding	44	GC05M132541	3.18	https://www.genecards.org/cgi-bin/carddisp.pl?gene=IL5
LGALS3	Galectin 3	Protein Coding	44	GC14P055124	3.16	https://www.genecards.org/cgi-bin/carddisp.pl?gene=LGALS3
CCN1	Cellular Communication Network Factor 1	Protein Coding	31	GC01P085581	3.16	https://www.genecards.org/cgi-bin/carddisp.pl?gene=CCN1
TTR	Transthyretin	Protein Coding	49	GC18P031557	3.15	https://www.genecards.org/cgi-bin/carddisp.pl?gene=TTR
NPPB	Natriuretic Peptide B	Protein Coding	44	GC01M011858	3.15	https://www.genecards.org/cgi-bin/carddisp.pl?gene=NPPB
SPINT2	Serine Peptidase Inhibitor, Kunitz Type 2	Protein Coding	43	GC19P038244	3.12	https://www.genecards.org/cgi-bin/carddisp.pl?gene=SPINT2
THY1	Thy-1 Cell Surface Antigen	Protein Coding	44	GC11M119417	3.12	https://www.genecards.org/cgi-bin/carddisp.pl?gene=THY1
CLDN1	Claudin 1	Protein Coding	47	GC03M190305	3.12	https://www.genecards.org/cgi-bin/carddisp.pl?gene=CLDN1
XDH	Xanthine Dehydrogenase	Protein Coding	47	GC02M031294	3.12	https://www.genecards.org/cgi-bin/carddisp.pl?gene=XDH
CD14	CD14 Molecule	Protein Coding	44	GC05M140631	3.11	https://www.genecards.org/cgi-bin/carddisp.pl?gene=CD14
CCL22	C-C Motif Chemokine Ligand 22	Protein Coding	38	GC16P057359	3.11	https://www.genecards.org/cgi-bin/carddisp.pl?gene=CCL22
KNG1	Kininogen 1	Protein Coding	44	GC03P186717	3.1	https://www.genecards.org/cgi-bin/carddisp.pl?gene=KNG1
MIR106A	MicroRNA 106a	RNA Gene	18	GC0XM134219	3.1	https://www.genecards.org/cgi-bin/carddisp.pl?gene=MIR106A
DRD2	Dopamine Receptor D2	Protein Coding	50	GC11M113409	3.09	https://www.genecards.org/cgi-bin/carddisp.pl?gene=DRD2
APOA1	Apolipoprotein A1	Protein Coding	48	GC11M116835	3.07	https://www.genecards.org/cgi-bin/carddisp.pl?gene=APOA1
F8	Coagulation Factor VIII	Protein Coding	45	GC0XM154835	3.07	https://www.genecards.org/cgi-bin/carddisp.pl?gene=F8
ZAP70	Zeta Chain Of T Cell Receptor Associated Protein Kinase 70	Protein Coding	51	GC02P097696	3.06	https://www.genecards.org/cgi-bin/carddisp.pl?gene=ZAP70
CHKA	Choline Kinase Alpha	Protein Coding	41	GC11M068052	3.03	https://www.genecards.org/cgi-bin/carddisp.pl?gene=CHKA
CD36	CD36 Molecule	Protein Coding	48	GC07P080369	3.03	https://www.genecards.org/cgi-bin/carddisp.pl?gene=CD36
CHGA	Chromogranin A	Protein Coding	42	GC14P092923	2.99	https://www.genecards.org/cgi-bin/carddisp.pl?gene=CHGA
KRT17	Keratin 17	Protein Coding	45	GC17M041619	2.99	https://www.genecards.org/cgi-bin/carddisp.pl?gene=KRT17
JAG1	Jagged Canonical Notch Ligand 1	Protein Coding	50	GC20M010637	2.98	https://www.genecards.org/cgi-bin/carddisp.pl?gene=JAG1
IL33	Interleukin 33	Protein Coding	40	GC09P006206	2.98	https://www.genecards.org/cgi-bin/carddisp.pl?gene=IL33
CD55	CD55 Molecule (Cromer Blood Group)	Protein Coding	47	GC01P207321	2.98	https://www.genecards.org/cgi-bin/carddisp.pl?gene=CD55
CEACAM3	CEA Cell Adhesion Molecule 3	Protein Coding	40	GC19P041796	2.97	https://www.genecards.org/cgi-bin/carddisp.pl?gene=CEACAM3
KRT10	Keratin 10	Protein Coding	42	GC17M040818	2.97	https://www.genecards.org/cgi-bin/carddisp.pl?gene=KRT10
BTK	Bruton Tyrosine Kinase	Protein Coding	53	GC0XM101349	2.97	https://www.genecards.org/cgi-bin/carddisp.pl?gene=BTK
FGF3	Fibroblast Growth Factor 3	Protein Coding	44	GC11M069811	2.97	https://www.genecards.org/cgi-bin/carddisp.pl?gene=FGF3
CYP2D6	Cytochrome P450 Family 2 Subfamily D Member 6	Protein Coding	48	GC22M042126	2.95	https://www.genecards.org/cgi-bin/carddisp.pl?gene=CYP2D6
CXCR3	C-X-C Motif Chemokine Receptor 3	Protein Coding	44	GC0XM071615	2.94	https://www.genecards.org/cgi-bin/carddisp.pl?gene=CXCR3
HFE	Homeostatic Iron Regulator	Protein Coding	43	GC06P026087	2.93	https://www.genecards.org/cgi-bin/carddisp.pl?gene=HFE
LIPE	Lipase E, Hormone Sensitive Type	Protein Coding	47	GC19M042401	2.92	https://www.genecards.org/cgi-bin/carddisp.pl?gene=LIPE
ENO1	Enolase 1	Protein Coding	47	GC01M008861	2.9	https://www.genecards.org/cgi-bin/carddisp.pl?gene=ENO1
ELN	Elastin	Protein Coding	44	GC07P074027	2.89	https://www.genecards.org/cgi-bin/carddisp.pl?gene=ELN
VCAM1	Vascular Cell Adhesion Molecule 1	Protein Coding	45	GC01P100719	2.89	https://www.genecards.org/cgi-bin/carddisp.pl?gene=VCAM1
HMOX1	Heme Oxygenase 1	Protein Coding	52	GC22P035380	2.89	https://www.genecards.org/cgi-bin/carddisp.pl?gene=HMOX1
CFI	Complement Factor I	Protein Coding	46	GC04M109740	2.87	https://www.genecards.org/cgi-bin/carddisp.pl?gene=CFI
ADM	Adrenomedullin	Protein Coding	44	GC11P010304	2.82	https://www.genecards.org/cgi-bin/carddisp.pl?gene=ADM
PYY	Peptide YY	Protein Coding	42	GC17M043952	2.82	https://www.genecards.org/cgi-bin/carddisp.pl?gene=PYY
HLA-G	Major Histocompatibility Complex, Class I, G	Protein Coding	44	GC06P047256	2.81	https://www.genecards.org/cgi-bin/carddisp.pl?gene=HLA-G
ESRRB	Estrogen Related Receptor Beta	Protein Coding	50	GC14P076310	2.81	https://www.genecards.org/cgi-bin/carddisp.pl?gene=ESRRB
APOB	Apolipoprotein B	Protein Coding	45	GC02M020956	2.8	https://www.genecards.org/cgi-bin/carddisp.pl?gene=APOB
MAPK10	Mitogen-Activated Protein Kinase 10	Protein Coding	51	GC04M085990	2.8	https://www.genecards.org/cgi-bin/carddisp.pl?gene=MAPK10
IGHE	Immunoglobulin Heavy Constant Epsilon	Protein Coding	26	GC14M109515	2.79	https://www.genecards.org/cgi-bin/carddisp.pl?gene=IGHE
SELL	Selectin L	Protein Coding	42	GC01M169690	2.79	https://www.genecards.org/cgi-bin/carddisp.pl?gene=SELL
TNNT2	Troponin T2, Cardiac Type	Protein Coding	48	GC01M201359	2.78	https://www.genecards.org/cgi-bin/carddisp.pl?gene=TNNT2
CXCR1	C-X-C Motif Chemokine Receptor 1	Protein Coding	43	GC02M218162	2.78	https://www.genecards.org/cgi-bin/carddisp.pl?gene=CXCR1
COX5A	Cytochrome C Oxidase Subunit 5A	Protein Coding	43	GC15M074919	2.78	https://www.genecards.org/cgi-bin/carddisp.pl?gene=COX5A
UBC	Ubiquitin C	Protein Coding	43	GC12M124911	2.77	https://www.genecards.org/cgi-bin/carddisp.pl?gene=UBC
MECP2	Methyl-CpG Binding Protein 2	Protein Coding	45	GC0XM154021	2.75	https://www.genecards.org/cgi-bin/carddisp.pl?gene=MECP2
GAST	Gastrin	Protein Coding	40	GC17P041712	2.75	https://www.genecards.org/cgi-bin/carddisp.pl?gene=GAST
DDR1	Discoidin Domain Receptor Tyrosine Kinase 1	Protein Coding	47	GC06P047288	2.74	https://www.genecards.org/cgi-bin/carddisp.pl?gene=DDR1
ALMS1	ALMS1 Centrosome And Basal Body Associated Protein	Protein Coding	41	GC02P073385	2.74	https://www.genecards.org/cgi-bin/carddisp.pl?gene=ALMS1
MPO	Myeloperoxidase	Protein Coding	50	GC17M058269	2.73	https://www.genecards.org/cgi-bin/carddisp.pl?gene=MPO
TNFRSF1B	TNF Receptor Superfamily Member 1B	Protein Coding	47	GC01P012167	2.72	https://www.genecards.org/cgi-bin/carddisp.pl?gene=TNFRSF1B
HNF1A	HNF1 Homeobox A	Protein Coding	45	GC12P120978	2.71	https://www.genecards.org/cgi-bin/carddisp.pl?gene=HNF1A
RARS1	Arginyl-TRNA Synthetase 1	Protein Coding	35	GC05P168487	2.69	https://www.genecards.org/cgi-bin/carddisp.pl?gene=RARS1
OPRM1	Opioid Receptor Mu 1	Protein Coding	48	GC06P154075	2.69	https://www.genecards.org/cgi-bin/carddisp.pl?gene=OPRM1
MT-ATP6	Mitochondrially Encoded ATP Synthase Membrane Subunit 6	Protein Coding	31	GCMTP008531	2.68	https://www.genecards.org/cgi-bin/carddisp.pl?gene=MT-ATP6
PPARA	Peroxisome Proliferator Activated Receptor Alpha	Protein Coding	45	GC22P046150	2.66	https://www.genecards.org/cgi-bin/carddisp.pl?gene=PPARA
CASR	Calcium Sensing Receptor	Protein Coding	50	GC03P122183	2.64	https://www.genecards.org/cgi-bin/carddisp.pl?gene=CASR
EPM2A	EPM2A Glucan Phosphatase, Laforin	Protein Coding	43	GC06M145382	2.63	https://www.genecards.org/cgi-bin/carddisp.pl?gene=EPM2A
CXCL5	C-X-C Motif Chemokine Ligand 5	Protein Coding	40	GC04M073995	2.63	https://www.genecards.org/cgi-bin/carddisp.pl?gene=CXCL5
MT-ND4	Mitochondrially Encoded NADH:Ubiquinone Oxidoreductase Core Subunit 4	Protein Coding	31	GCMTP010762	2.62	https://www.genecards.org/cgi-bin/carddisp.pl?gene=MT-ND4
SIRT3	Sirtuin 3	Protein Coding	48	GC11M000215	2.62	https://www.genecards.org/cgi-bin/carddisp.pl?gene=SIRT3
PLIN1	Perilipin 1	Protein Coding	44	GC15M089664	2.6	https://www.genecards.org/cgi-bin/carddisp.pl?gene=PLIN1
FLT3	Fms Related Receptor Tyrosine Kinase 3	Protein Coding	52	GC13M028003	2.6	https://www.genecards.org/cgi-bin/carddisp.pl?gene=FLT3
GSR	Glutathione-Disulfide Reductase	Protein Coding	48	GC08M030678	2.59	https://www.genecards.org/cgi-bin/carddisp.pl?gene=GSR
MB	Myoglobin	Protein Coding	43	GC22M035606	2.58	https://www.genecards.org/cgi-bin/carddisp.pl?gene=MB
CD79A	CD79a Molecule	Protein Coding	46	GC19P041877	2.58	https://www.genecards.org/cgi-bin/carddisp.pl?gene=CD79A
CD99	CD99 Molecule (Xg Blood Group)	Protein Coding	40	GC0XP002691	2.57	https://www.genecards.org/cgi-bin/carddisp.pl?gene=CD99
BAG1	BAG Cochaperone 1	Protein Coding	43	GC09M033245	2.55	https://www.genecards.org/cgi-bin/carddisp.pl?gene=BAG1
CD58	CD58 Molecule	Protein Coding	40	GC01M116514	2.53	https://www.genecards.org/cgi-bin/carddisp.pl?gene=CD58
MMP13	Matrix Metallopeptidase 13	Protein Coding	50	GC11M102942	2.51	https://www.genecards.org/cgi-bin/carddisp.pl?gene=MMP13
INA	Internexin Neuronal Intermediate Filament Protein Alpha	Protein Coding	39	GC10P103277	2.51	https://www.genecards.org/cgi-bin/carddisp.pl?gene=INA
SLC1A3	Solute Carrier Family 1 Member 3	Protein Coding	50	GC05P036606	2.49	https://www.genecards.org/cgi-bin/carddisp.pl?gene=SLC1A3
MYB	MYB Proto-Oncogene, Transcription Factor	Protein Coding	50	GC06P135180	2.48	https://www.genecards.org/cgi-bin/carddisp.pl?gene=MYB
KRT19	Keratin 19	Protein Coding	45	GC17M041523	2.48	https://www.genecards.org/cgi-bin/carddisp.pl?gene=KRT19
PC	Pyruvate Carboxylase	Protein Coding	47	GC11M066848	2.48	https://www.genecards.org/cgi-bin/carddisp.pl?gene=PC
NR1I2	Nuclear Receptor Subfamily 1 Group I Member 2	Protein Coding	45	GC03P119780	2.48	https://www.genecards.org/cgi-bin/carddisp.pl?gene=NR1I2
CGB3	Chorionic Gonadotropin Subunit Beta 3	Protein Coding	31	GC19M049024	2.47	https://www.genecards.org/cgi-bin/carddisp.pl?gene=CGB3
HADHA	Hydroxyacyl-CoA Dehydrogenase Trifunctional Multienzyme Complex Subunit Alpha	Protein Coding	45	GC02M026190	2.46	https://www.genecards.org/cgi-bin/carddisp.pl?gene=HADHA
TNFRSF11B	TNF Receptor Superfamily Member 11b	Protein Coding	47	GC08M118923	2.46	https://www.genecards.org/cgi-bin/carddisp.pl?gene=TNFRSF11B
JARID2	Jumonji And AT-Rich Interaction Domain Containing 2	Protein Coding	42	GC06P015246	2.46	https://www.genecards.org/cgi-bin/carddisp.pl?gene=JARID2
PON1	Paraoxonase 1	Protein Coding	45	GC07M095297	2.44	https://www.genecards.org/cgi-bin/carddisp.pl?gene=PON1
SFTPD	Surfactant Protein D	Protein Coding	44	GC10M079937	2.43	https://www.genecards.org/cgi-bin/carddisp.pl?gene=SFTPD
PAX7	Paired Box 7	Protein Coding	44	GC01P018631	2.42	https://www.genecards.org/cgi-bin/carddisp.pl?gene=PAX7
RBP4	Retinol Binding Protein 4	Protein Coding	44	GC10M093591	2.4	https://www.genecards.org/cgi-bin/carddisp.pl?gene=RBP4
ADK	Adenosine Kinase	Protein Coding	50	GC10P074152	2.37	https://www.genecards.org/cgi-bin/carddisp.pl?gene=ADK
MRPS16	Mitochondrial Ribosomal Protein S16	Protein Coding	43	GC10M073248	2.36	https://www.genecards.org/cgi-bin/carddisp.pl?gene=MRPS16
DNM1L	Dynamin 1 Like	Protein Coding	47	GC12P032679	2.36	https://www.genecards.org/cgi-bin/carddisp.pl?gene=DNM1L
NDUFS4	NADH:Ubiquinone Oxidoreductase Subunit S4	Protein Coding	44	GC05P053560	2.36	https://www.genecards.org/cgi-bin/carddisp.pl?gene=NDUFS4
NPHS1	NPHS1 Adhesion Molecule, Nephrin	Protein Coding	45	GC19M035825	2.36	https://www.genecards.org/cgi-bin/carddisp.pl?gene=NPHS1
SCT	Secretin	Protein Coding	35	GC11M000626	2.36	https://www.genecards.org/cgi-bin/carddisp.pl?gene=SCT
AMER1	APC Membrane Recruitment Protein 1	Protein Coding	37	GC0XM064185	2.35	https://www.genecards.org/cgi-bin/carddisp.pl?gene=AMER1
SERPINA7	Serpin Family A Member 7	Protein Coding	39	GC0XM106032	2.35	https://www.genecards.org/cgi-bin/carddisp.pl?gene=SERPINA7
SRD5A1	Steroid 5 Alpha-Reductase 1	Protein Coding	44	GC05P006633	2.35	https://www.genecards.org/cgi-bin/carddisp.pl?gene=SRD5A1
KRT1	Keratin 1	Protein Coding	44	GC12M052674	2.34	https://www.genecards.org/cgi-bin/carddisp.pl?gene=KRT1
CD86	CD86 Molecule	Protein Coding	43	GC03P122055	2.34	https://www.genecards.org/cgi-bin/carddisp.pl?gene=CD86
TSLP	Thymic Stromal Lymphopoietin	Protein Coding	38	GC05P111070	2.34	https://www.genecards.org/cgi-bin/carddisp.pl?gene=TSLP
PRKAB1	Protein Kinase AMP-Activated Non-Catalytic Subunit Beta 1	Protein Coding	47	GC12P119632	2.33	https://www.genecards.org/cgi-bin/carddisp.pl?gene=PRKAB1
SERPINA6	Serpin Family A Member 6	Protein Coding	43	GC14M094341	2.32	https://www.genecards.org/cgi-bin/carddisp.pl?gene=SERPINA6
SCGB1A1	Secretoglobin Family 1A Member 1	Protein Coding	40	GC11P062405	2.32	https://www.genecards.org/cgi-bin/carddisp.pl?gene=SCGB1A1
IL2RB	Interleukin 2 Receptor Subunit Beta	Protein Coding	48	GC22M037125	2.32	https://www.genecards.org/cgi-bin/carddisp.pl?gene=IL2RB
PPARGC1A	PPARG Coactivator 1 Alpha	Protein Coding	46	GC04M023755	2.32	https://www.genecards.org/cgi-bin/carddisp.pl?gene=PPARGC1A
TTN	Titin	Protein Coding	47	GC02M178525	2.31	https://www.genecards.org/cgi-bin/carddisp.pl?gene=TTN
TBX5	T-Box Transcription Factor 5	Protein Coding	45	GC12M114353	2.29	https://www.genecards.org/cgi-bin/carddisp.pl?gene=TBX5
NPR3	Natriuretic Peptide Receptor 3	Protein Coding	44	GC05P032689	2.29	https://www.genecards.org/cgi-bin/carddisp.pl?gene=NPR3
SNAP25	Synaptosome Associated Protein 25	Protein Coding	49	GC20P010218	2.27	https://www.genecards.org/cgi-bin/carddisp.pl?gene=SNAP25
ADRB2	Adrenoceptor Beta 2	Protein Coding	48	GC05P148825	2.27	https://www.genecards.org/cgi-bin/carddisp.pl?gene=ADRB2
HSPG2	Heparan Sulfate Proteoglycan 2	Protein Coding	45	GC01M021822	2.26	https://www.genecards.org/cgi-bin/carddisp.pl?gene=HSPG2
HNF4A	Hepatocyte Nuclear Factor 4 Alpha	Protein Coding	50	GC20P044355	2.25	https://www.genecards.org/cgi-bin/carddisp.pl?gene=HNF4A
HCRT	Hypocretin Neuropeptide Precursor	Protein Coding	40	GC17M042185	2.25	https://www.genecards.org/cgi-bin/carddisp.pl?gene=HCRT
ACTA2	Actin Alpha 2, Smooth Muscle	Protein Coding	48	GC10M088935	2.25	https://www.genecards.org/cgi-bin/carddisp.pl?gene=ACTA2
FANCG	FA Complementation Group G	Protein Coding	43	GC09M035073	2.25	https://www.genecards.org/cgi-bin/carddisp.pl?gene=FANCG
PTPN3	Protein Tyrosine Phosphatase Non-Receptor Type 3	Protein Coding	44	GC09M109375	2.24	https://www.genecards.org/cgi-bin/carddisp.pl?gene=PTPN3
GAS6	Growth Arrest Specific 6	Protein Coding	44	GC13M113820	2.23	https://www.genecards.org/cgi-bin/carddisp.pl?gene=GAS6
DKC1	Dyskerin Pseudouridine Synthase 1	Protein Coding	46	GC0XP154762	2.23	https://www.genecards.org/cgi-bin/carddisp.pl?gene=DKC1
HTRA2	HtrA Serine Peptidase 2	Protein Coding	47	GC02P074529	2.22	https://www.genecards.org/cgi-bin/carddisp.pl?gene=HTRA2
ADORA2A	Adenosine A2a Receptor	Protein Coding	45	GC22P024417	2.21	https://www.genecards.org/cgi-bin/carddisp.pl?gene=ADORA2A
RNF146	Ring Finger Protein 146	Protein Coding	37	GC06P127266	2.21	https://www.genecards.org/cgi-bin/carddisp.pl?gene=RNF146
CCL7	C-C Motif Chemokine Ligand 7	Protein Coding	41	GC17P034270	2.21	https://www.genecards.org/cgi-bin/carddisp.pl?gene=CCL7
CD22	CD22 Molecule	Protein Coding	45	GC19P035319	2.21	https://www.genecards.org/cgi-bin/carddisp.pl?gene=CD22
FLT4	Fms Related Receptor Tyrosine Kinase 4	Protein Coding	52	GC05M180607	2.21	https://www.genecards.org/cgi-bin/carddisp.pl?gene=FLT4
HMGCL	3-Hydroxy-3-Methylglutaryl-CoA Lyase	Protein Coding	46	GC01M023801	2.2	https://www.genecards.org/cgi-bin/carddisp.pl?gene=HMGCL
FCGR3A	Fc Fragment Of IgG Receptor IIIa	Protein Coding	44	GC01M161541	2.19	https://www.genecards.org/cgi-bin/carddisp.pl?gene=FCGR3A
ADCYAP1	Adenylate Cyclase Activating Polypeptide 1	Protein Coding	41	GC18P000895	2.19	https://www.genecards.org/cgi-bin/carddisp.pl?gene=ADCYAP1
CACNA1C	Calcium Voltage-Gated Channel Subunit Alpha1 C	Protein Coding	48	GC12P001970	2.18	https://www.genecards.org/cgi-bin/carddisp.pl?gene=CACNA1C
IL11	Interleukin 11	Protein Coding	41	GC19M055364	2.17	https://www.genecards.org/cgi-bin/carddisp.pl?gene=IL11
NR1H2	Nuclear Receptor Subfamily 1 Group H Member 2	Protein Coding	48	GC19P050329	2.16	https://www.genecards.org/cgi-bin/carddisp.pl?gene=NR1H2
LDLR	Low Density Lipoprotein Receptor	Protein Coding	49	GC19P011061	2.15	https://www.genecards.org/cgi-bin/carddisp.pl?gene=LDLR
ITGB2	Integrin Subunit Beta 2	Protein Coding	50	GC21M044885	2.15	https://www.genecards.org/cgi-bin/carddisp.pl?gene=ITGB2
NOTCH4	Notch Receptor 4	Protein Coding	45	GC06M032648	2.15	https://www.genecards.org/cgi-bin/carddisp.pl?gene=NOTCH4
SLC17A5	Solute Carrier Family 17 Member 5	Protein Coding	44	GC06M073593	2.15	https://www.genecards.org/cgi-bin/carddisp.pl?gene=SLC17A5
ADRB1	Adrenoceptor Beta 1	Protein Coding	48	GC10P114044	2.14	https://www.genecards.org/cgi-bin/carddisp.pl?gene=ADRB1
DPYD	Dihydropyrimidine Dehydrogenase	Protein Coding	51	GC01M097015	2.14	https://www.genecards.org/cgi-bin/carddisp.pl?gene=DPYD
PGF	Placental Growth Factor	Protein Coding	43	GC14M074941	2.14	https://www.genecards.org/cgi-bin/carddisp.pl?gene=PGF
LRP1	LDL Receptor Related Protein 1	Protein Coding	47	GC12P057128	2.12	https://www.genecards.org/cgi-bin/carddisp.pl?gene=LRP1
HLA-B	Major Histocompatibility Complex, Class I, B	Protein Coding	45	GC06M031315	2.11	https://www.genecards.org/cgi-bin/carddisp.pl?gene=HLA-B
GPC4	Glypican 4	Protein Coding	45	GC0XM133300	2.1	https://www.genecards.org/cgi-bin/carddisp.pl?gene=GPC4
CCR3	C-C Motif Chemokine Receptor 3	Protein Coding	47	GC03P046227	2.1	https://www.genecards.org/cgi-bin/carddisp.pl?gene=CCR3
OGDH	Oxoglutarate Dehydrogenase	Protein Coding	45	GC07P044606	2.1	https://www.genecards.org/cgi-bin/carddisp.pl?gene=OGDH
KCNMA1	Potassium Calcium-Activated Channel Subfamily M Alpha 1	Protein Coding	49	GC10M076869	2.1	https://www.genecards.org/cgi-bin/carddisp.pl?gene=KCNMA1
ST3GAL5	ST3 Beta-Galactoside Alpha-2,3-Sialyltransferase 5	Protein Coding	48	GC02M085839	2.09	https://www.genecards.org/cgi-bin/carddisp.pl?gene=ST3GAL5
ITGA2B	Integrin Subunit Alpha 2b	Protein Coding	50	GC17M044388	2.07	https://www.genecards.org/cgi-bin/carddisp.pl?gene=ITGA2B
ACHE	Acetylcholinesterase (Cartwright Blood Group)	Protein Coding	45	GC07M100889	2.07	https://www.genecards.org/cgi-bin/carddisp.pl?gene=ACHE
PDSS1	Decaprenyl Diphosphate Synthase Subunit 1	Protein Coding	42	GC10P026697	2.04	https://www.genecards.org/cgi-bin/carddisp.pl?gene=PDSS1
CCL18	C-C Motif Chemokine Ligand 18	Protein Coding	36	GC17P036064	2.04	https://www.genecards.org/cgi-bin/carddisp.pl?gene=CCL18
NARS2	Asparaginyl-TRNA Synthetase 2, Mitochondrial	Protein Coding	43	GC11M078435	2.03	https://www.genecards.org/cgi-bin/carddisp.pl?gene=NARS2
MAOB	Monoamine Oxidase B	Protein Coding	43	GC0XM043766	2.02	https://www.genecards.org/cgi-bin/carddisp.pl?gene=MAOB
PTPRN	Protein Tyrosine Phosphatase Receptor Type N	Protein Coding	44	GC02M219289	2.02	https://www.genecards.org/cgi-bin/carddisp.pl?gene=PTPRN
RECQL4	RecQ Like Helicase 4	Protein Coding	41	GC08M144512	2.01	https://www.genecards.org/cgi-bin/carddisp.pl?gene=RECQL4
TAC3	Tachykinin Precursor 3	Protein Coding	45	GC12M057009	2.01	https://www.genecards.org/cgi-bin/carddisp.pl?gene=TAC3
DRD4	Dopamine Receptor D4	Protein Coding	46	GC11P000660	2	https://www.genecards.org/cgi-bin/carddisp.pl?gene=DRD4
NOS1	Nitric Oxide Synthase 1	Protein Coding	49	GC12M117208	1.99	https://www.genecards.org/cgi-bin/carddisp.pl?gene=NOS1
MC4R	Melanocortin 4 Receptor	Protein Coding	45	GC18M060371	1.99	https://www.genecards.org/cgi-bin/carddisp.pl?gene=MC4R
NR3C2	Nuclear Receptor Subfamily 3 Group C Member 2	Protein Coding	48	GC04M148078	1.99	https://www.genecards.org/cgi-bin/carddisp.pl?gene=NR3C2
ADCY10	Adenylate Cyclase 10	Protein Coding	45	GC01M167809	1.97	https://www.genecards.org/cgi-bin/carddisp.pl?gene=ADCY10
CA9	Carbonic Anhydrase 9	Protein Coding	44	GC09P035673	1.97	https://www.genecards.org/cgi-bin/carddisp.pl?gene=CA9
OXTR	Oxytocin Receptor	Protein Coding	45	GC03M008767	1.96	https://www.genecards.org/cgi-bin/carddisp.pl?gene=OXTR
RCVRN	Recoverin	Protein Coding	38	GC17M009896	1.96	https://www.genecards.org/cgi-bin/carddisp.pl?gene=RCVRN
AGT	Angiotensinogen	Protein Coding	49	GC01M230702	1.95	https://www.genecards.org/cgi-bin/carddisp.pl?gene=AGT
IKBKB	Inhibitor Of Nuclear Factor Kappa B Kinase Subunit Beta	Protein Coding	52	GC08P042271	1.94	https://www.genecards.org/cgi-bin/carddisp.pl?gene=IKBKB
GFM1	G Elongation Factor Mitochondrial 1	Protein Coding	44	GC03P158644	1.94	https://www.genecards.org/cgi-bin/carddisp.pl?gene=GFM1
TRIM28	Tripartite Motif Containing 28	Protein Coding	43	GC19P058544	1.93	https://www.genecards.org/cgi-bin/carddisp.pl?gene=TRIM28
MT-TF	Mitochondrially Encoded TRNA-Phe (UUU/C)	RNA Gene	14	GCMTP000580	1.92	https://www.genecards.org/cgi-bin/carddisp.pl?gene=MT-TF
NDUFS3	NADH:Ubiquinone Oxidoreductase Core Subunit S3	Protein Coding	46	GC11P047567	1.91	https://www.genecards.org/cgi-bin/carddisp.pl?gene=NDUFS3
HTR1A	5-Hydroxytryptamine Receptor 1A	Protein Coding	47	GC05M063960	1.91	https://www.genecards.org/cgi-bin/carddisp.pl?gene=HTR1A
ADAM12	ADAM Metallopeptidase Domain 12	Protein Coding	45	GC10M126012	1.91	https://www.genecards.org/cgi-bin/carddisp.pl?gene=ADAM12
PTH1R	Parathyroid Hormone 1 Receptor	Protein Coding	50	GC03P046877	1.88	https://www.genecards.org/cgi-bin/carddisp.pl?gene=PTH1R
PAX4	Paired Box 4	Protein Coding	43	GC07M127610	1.87	https://www.genecards.org/cgi-bin/carddisp.pl?gene=PAX4
KCNH2	Potassium Voltage-Gated Channel Subfamily H Member 2	Protein Coding	49	GC07M150944	1.86	https://www.genecards.org/cgi-bin/carddisp.pl?gene=KCNH2
PLAT	Plasminogen Activator, Tissue Type	Protein Coding	49	GC08M042174	1.86	https://www.genecards.org/cgi-bin/carddisp.pl?gene=PLAT
HRK	Harakiri, BCL2 Interacting Protein	Protein Coding	39	GC12M116820	1.85	https://www.genecards.org/cgi-bin/carddisp.pl?gene=HRK
ADA	Adenosine Deaminase	Protein Coding	51	GC20M044620	1.85	https://www.genecards.org/cgi-bin/carddisp.pl?gene=ADA
PRKAA1	Protein Kinase AMP-Activated Catalytic Subunit Alpha 1	Protein Coding	47	GC05M040759	1.85	https://www.genecards.org/cgi-bin/carddisp.pl?gene=PRKAA1
PRKCI	Protein Kinase C Iota	Protein Coding	48	GC03P170222	1.85	https://www.genecards.org/cgi-bin/carddisp.pl?gene=PRKCI
CHUK	Component Of Inhibitor Of Nuclear Factor Kappa B Kinase Complex	Protein Coding	52	GC10M100188	1.84	https://www.genecards.org/cgi-bin/carddisp.pl?gene=CHUK
THPO	Thrombopoietin	Protein Coding	42	GC03M184371	1.84	https://www.genecards.org/cgi-bin/carddisp.pl?gene=THPO
ATP2A2	ATPase Sarcoplasmic/Endoplasmic Reticulum Ca2+ Transporting 2	Protein Coding	51	GC12P110280	1.84	https://www.genecards.org/cgi-bin/carddisp.pl?gene=ATP2A2
CDH3	Cadherin 3	Protein Coding	47	GC16P068637	1.84	https://www.genecards.org/cgi-bin/carddisp.pl?gene=CDH3
CPT2	Carnitine Palmitoyltransferase 2	Protein Coding	48	GC01P053196	1.84	https://www.genecards.org/cgi-bin/carddisp.pl?gene=CPT2
TRIM32	Tripartite Motif Containing 32	Protein Coding	43	GC09P116687	1.83	https://www.genecards.org/cgi-bin/carddisp.pl?gene=TRIM32
GPX1	Glutathione Peroxidase 1	Protein Coding	48	GC03M049368	1.83	https://www.genecards.org/cgi-bin/carddisp.pl?gene=GPX1
TCF7L2	Transcription Factor 7 Like 2	Protein Coding	45	GC10P112950	1.83	https://www.genecards.org/cgi-bin/carddisp.pl?gene=TCF7L2
DPP9	Dipeptidyl Peptidase 9	Protein Coding	40	GC19M004675	1.83	https://www.genecards.org/cgi-bin/carddisp.pl?gene=DPP9
PRKAA2	Protein Kinase AMP-Activated Catalytic Subunit Alpha 2	Protein Coding	50	GC01P056645	1.82	https://www.genecards.org/cgi-bin/carddisp.pl?gene=PRKAA2
CCR5	C-C Motif Chemokine Receptor 5	Protein Coding	46	GC03P046383	1.81	https://www.genecards.org/cgi-bin/carddisp.pl?gene=CCR5
PDYN	Prodynorphin	Protein Coding	43	GC20M001978	1.81	https://www.genecards.org/cgi-bin/carddisp.pl?gene=PDYN
MIR30C1	MicroRNA 30c-1	RNA Gene	21	GC01P040757	1.81	https://www.genecards.org/cgi-bin/carddisp.pl?gene=MIR30C1
MT-CO1	Mitochondrially Encoded Cytochrome C Oxidase I	Protein Coding	32	GCMTP005906	1.81	https://www.genecards.org/cgi-bin/carddisp.pl?gene=MT-CO1
SDHC	Succinate Dehydrogenase Complex Subunit C	Protein Coding	44	GC01P161314	1.81	https://www.genecards.org/cgi-bin/carddisp.pl?gene=SDHC
TGIF1	TGFB Induced Factor Homeobox 1	Protein Coding	45	GC18P003411	1.8	https://www.genecards.org/cgi-bin/carddisp.pl?gene=TGIF1
COL11A1	Collagen Type XI Alpha 1 Chain	Protein Coding	43	GC01M102876	1.8	https://www.genecards.org/cgi-bin/carddisp.pl?gene=COL11A1
HLA-DQA1	Major Histocompatibility Complex, Class II, DQ Alpha 1	Protein Coding	42	GC06P047340	1.78	https://www.genecards.org/cgi-bin/carddisp.pl?gene=HLA-DQA1
SDC1	Syndecan 1	Protein Coding	43	GC02M020200	1.76	https://www.genecards.org/cgi-bin/carddisp.pl?gene=SDC1
DRD3	Dopamine Receptor D3	Protein Coding	44	GC03M114128	1.76	https://www.genecards.org/cgi-bin/carddisp.pl?gene=DRD3
GNAI1	G Protein Subunit Alpha I1	Protein Coding	46	GC07P079769	1.76	https://www.genecards.org/cgi-bin/carddisp.pl?gene=GNAI1
LDHA	Lactate Dehydrogenase A	Protein Coding	51	GC11P018394	1.75	https://www.genecards.org/cgi-bin/carddisp.pl?gene=LDHA
CCL13	C-C Motif Chemokine Ligand 13	Protein Coding	38	GC17P034356	1.75	https://www.genecards.org/cgi-bin/carddisp.pl?gene=CCL13
GPT	Glutamic--Pyruvic Transaminase	Protein Coding	41	GC08P144502	1.75	https://www.genecards.org/cgi-bin/carddisp.pl?gene=GPT
FGF23	Fibroblast Growth Factor 23	Protein Coding	45	GC12M004368	1.74	https://www.genecards.org/cgi-bin/carddisp.pl?gene=FGF23
ABCA1	ATP Binding Cassette Subfamily A Member 1	Protein Coding	48	GC09M104781	1.74	https://www.genecards.org/cgi-bin/carddisp.pl?gene=ABCA1
IDO1	Indoleamine 2,3-Dioxygenase 1	Protein Coding	45	GC08P039891	1.74	https://www.genecards.org/cgi-bin/carddisp.pl?gene=IDO1
EDNRB	Endothelin Receptor Type B	Protein Coding	49	GC13M077895	1.73	https://www.genecards.org/cgi-bin/carddisp.pl?gene=EDNRB
COG2	Component Of Oligomeric Golgi Complex 2	Protein Coding	40	GC01P230642	1.72	https://www.genecards.org/cgi-bin/carddisp.pl?gene=COG2
ACADVL	Acyl-CoA Dehydrogenase Very Long Chain	Protein Coding	45	GC17P007219	1.72	https://www.genecards.org/cgi-bin/carddisp.pl?gene=ACADVL
HSD11B1	Hydroxysteroid 11-Beta Dehydrogenase 1	Protein Coding	49	GC01P209686	1.71	https://www.genecards.org/cgi-bin/carddisp.pl?gene=HSD11B1
TRAF3	TNF Receptor Associated Factor 3	Protein Coding	47	GC14P104639	1.71	https://www.genecards.org/cgi-bin/carddisp.pl?gene=TRAF3
PLA2G2A	Phospholipase A2 Group IIA	Protein Coding	45	GC01M019975	1.7	https://www.genecards.org/cgi-bin/carddisp.pl?gene=PLA2G2A
KRT4	Keratin 4	Protein Coding	43	GC12M052806	1.7	https://www.genecards.org/cgi-bin/carddisp.pl?gene=KRT4
ALDH2	Aldehyde Dehydrogenase 2 Family Member	Protein Coding	50	GC12P111766	1.7	https://www.genecards.org/cgi-bin/carddisp.pl?gene=ALDH2
FCER2	Fc Fragment Of IgE Receptor II	Protein Coding	45	GC19M007689	1.7	https://www.genecards.org/cgi-bin/carddisp.pl?gene=FCER2
EXT2	Exostosin Glycosyltransferase 2	Protein Coding	46	GC11P044095	1.68	https://www.genecards.org/cgi-bin/carddisp.pl?gene=EXT2
PRDX5	Peroxiredoxin 5	Protein Coding	46	GC11P064317	1.68	https://www.genecards.org/cgi-bin/carddisp.pl?gene=PRDX5
KCNN3	Potassium Calcium-Activated Channel Subfamily N Member 3	Protein Coding	44	GC01M154697	1.68	https://www.genecards.org/cgi-bin/carddisp.pl?gene=KCNN3
SMAD1	SMAD Family Member 1	Protein Coding	44	GC04P145481	1.67	https://www.genecards.org/cgi-bin/carddisp.pl?gene=SMAD1
EXT1	Exostosin Glycosyltransferase 1	Protein Coding	48	GC08M117798	1.67	https://www.genecards.org/cgi-bin/carddisp.pl?gene=EXT1
ENPP2	Ectonucleotide Pyrophosphatase/Phosphodiesterase 2	Protein Coding	44	GC08M119556	1.67	https://www.genecards.org/cgi-bin/carddisp.pl?gene=ENPP2
CYP2C9	Cytochrome P450 Family 2 Subfamily C Member 9	Protein Coding	48	GC10P094938	1.66	https://www.genecards.org/cgi-bin/carddisp.pl?gene=CYP2C9
HLA-C	Major Histocompatibility Complex, Class I, C	Protein Coding	44	GC06M031272	1.66	https://www.genecards.org/cgi-bin/carddisp.pl?gene=HLA-C
VHL	Von Hippel-Lindau Tumor Suppressor	Protein Coding	47	GC03P010211	1.66	https://www.genecards.org/cgi-bin/carddisp.pl?gene=VHL
PLEC	Plectin	Protein Coding	42	GC08M143916	1.66	https://www.genecards.org/cgi-bin/carddisp.pl?gene=PLEC
MUC5B	Mucin 5B, Oligomeric Mucus/Gel-Forming	Protein Coding	41	GC11P001244	1.66	https://www.genecards.org/cgi-bin/carddisp.pl?gene=MUC5B
PRKCE	Protein Kinase C Epsilon	Protein Coding	50	GC02P045651	1.64	https://www.genecards.org/cgi-bin/carddisp.pl?gene=PRKCE
SOAT1	Sterol O-Acyltransferase 1	Protein Coding	44	GC01P179262	1.64	https://www.genecards.org/cgi-bin/carddisp.pl?gene=SOAT1
CYP2C19	Cytochrome P450 Family 2 Subfamily C Member 19	Protein Coding	46	GC10P094762	1.64	https://www.genecards.org/cgi-bin/carddisp.pl?gene=CYP2C19
NDUFAF2	NADH:Ubiquinone Oxidoreductase Complex Assembly Factor 2	Protein Coding	40	GC05P060945	1.64	https://www.genecards.org/cgi-bin/carddisp.pl?gene=NDUFAF2
UCP1	Uncoupling Protein 1	Protein Coding	44	GC04M140559	1.64	https://www.genecards.org/cgi-bin/carddisp.pl?gene=UCP1
CD83	CD83 Molecule	Protein Coding	39	GC06P014117	1.64	https://www.genecards.org/cgi-bin/carddisp.pl?gene=CD83
IKBKG	Inhibitor Of Nuclear Factor Kappa B Kinase Regulatory Subunit Gamma	Protein Coding	48	GC0XP154541	1.63	https://www.genecards.org/cgi-bin/carddisp.pl?gene=IKBKG
MDM4	MDM4 Regulator Of P53	Protein Coding	43	GC01P204516	1.61	https://www.genecards.org/cgi-bin/carddisp.pl?gene=MDM4
MT-ND5	Mitochondrially Encoded NADH:Ubiquinone Oxidoreductase Core Subunit 5	Protein Coding	31	GCMTP012339	1.61	https://www.genecards.org/cgi-bin/carddisp.pl?gene=MT-ND5
MTRNR2L1	MT-RNR2 Like 1	Protein Coding	25	GC17P026761	1.61	https://www.genecards.org/cgi-bin/carddisp.pl?gene=MTRNR2L1
GATA1	GATA Binding Protein 1	Protein Coding	46	GC0XP048786	1.6	https://www.genecards.org/cgi-bin/carddisp.pl?gene=GATA1
SIRT5	Sirtuin 5	Protein Coding	45	GC06P013574	1.6	https://www.genecards.org/cgi-bin/carddisp.pl?gene=SIRT5
LOC110806263	TERT 5' Regulatory Region	Biological Region	1	GC05P001294	1.6	https://www.genecards.org/cgi-bin/carddisp.pl?gene=LOC110806263
TFAM	Transcription Factor A, Mitochondrial	Protein Coding	43	GC10P058385	1.58	https://www.genecards.org/cgi-bin/carddisp.pl?gene=TFAM
TACR1	Tachykinin Receptor 1	Protein Coding	45	GC02M075010	1.58	https://www.genecards.org/cgi-bin/carddisp.pl?gene=TACR1
CCR2	C-C Motif Chemokine Receptor 2	Protein Coding	45	GC03P046356	1.58	https://www.genecards.org/cgi-bin/carddisp.pl?gene=CCR2
KRT13	Keratin 13	Protein Coding	43	GC17M041500	1.58	https://www.genecards.org/cgi-bin/carddisp.pl?gene=KRT13
PI3	Peptidase Inhibitor 3	Protein Coding	39	GC20P045174	1.57	https://www.genecards.org/cgi-bin/carddisp.pl?gene=PI3
MAOA	Monoamine Oxidase A	Protein Coding	50	GC0XP043654	1.56	https://www.genecards.org/cgi-bin/carddisp.pl?gene=MAOA
MFN2	Mitofusin 2	Protein Coding	48	GC01P011980	1.56	https://www.genecards.org/cgi-bin/carddisp.pl?gene=MFN2
HADHB	Hydroxyacyl-CoA Dehydrogenase Trifunctional Multienzyme Complex Subunit Beta	Protein Coding	47	GC02P026243	1.56	https://www.genecards.org/cgi-bin/carddisp.pl?gene=HADHB
NSF	N-Ethylmaleimide Sensitive Factor, Vesicle Fusing ATPase	Protein Coding	44	GC17P046590	1.55	https://www.genecards.org/cgi-bin/carddisp.pl?gene=NSF
WARS2	Tryptophanyl TRNA Synthetase 2, Mitochondrial	Protein Coding	44	GC01M119031	1.55	https://www.genecards.org/cgi-bin/carddisp.pl?gene=WARS2
KL	Klotho	Protein Coding	44	GC13P033016	1.55	https://www.genecards.org/cgi-bin/carddisp.pl?gene=KL
RUNX1	RUNX Family Transcription Factor 1	Protein Coding	48	GC21M034787	1.52	https://www.genecards.org/cgi-bin/carddisp.pl?gene=RUNX1
CA2	Carbonic Anhydrase 2	Protein Coding	51	GC08P085463	1.51	https://www.genecards.org/cgi-bin/carddisp.pl?gene=CA2
STN1	STN1 Subunit Of CST Complex	Protein Coding	32	GC10M103878	1.51	https://www.genecards.org/cgi-bin/carddisp.pl?gene=STN1
AGTR2	Angiotensin II Receptor Type 2	Protein Coding	43	GC0XP116170	1.5	https://www.genecards.org/cgi-bin/carddisp.pl?gene=AGTR2
PPP3CA	Protein Phosphatase 3 Catalytic Subunit Alpha	Protein Coding	52	GC04M101024	1.5	https://www.genecards.org/cgi-bin/carddisp.pl?gene=PPP3CA
NEU1	Neuraminidase 1	Protein Coding	44	GC06M031857	1.5	https://www.genecards.org/cgi-bin/carddisp.pl?gene=NEU1
SLC2A4	Solute Carrier Family 2 Member 4	Protein Coding	45	GC17P007295	1.5	https://www.genecards.org/cgi-bin/carddisp.pl?gene=SLC2A4
NDUFA12	NADH:Ubiquinone Oxidoreductase Subunit A12	Protein Coding	44	GC12M094898	1.49	https://www.genecards.org/cgi-bin/carddisp.pl?gene=NDUFA12
TRIP13	Thyroid Hormone Receptor Interactor 13	Protein Coding	40	GC05P000892	1.49	https://www.genecards.org/cgi-bin/carddisp.pl?gene=TRIP13
MUC3A	Mucin 3A, Cell Surface Associated	Protein Coding	34	GC07P100949	1.48	https://www.genecards.org/cgi-bin/carddisp.pl?gene=MUC3A
CEBPA	CCAAT Enhancer Binding Protein Alpha	Protein Coding	47	GC19M033299	1.47	https://www.genecards.org/cgi-bin/carddisp.pl?gene=CEBPA
HTR3A	5-Hydroxytryptamine Receptor 3A	Protein Coding	45	GC11P113974	1.47	https://www.genecards.org/cgi-bin/carddisp.pl?gene=HTR3A
SMURF1	SMAD Specific E3 Ubiquitin Protein Ligase 1	Protein Coding	45	GC07M099027	1.46	https://www.genecards.org/cgi-bin/carddisp.pl?gene=SMURF1
PNPT1	Polyribonucleotide Nucleotidyltransferase 1	Protein Coding	42	GC02M055634	1.45	https://www.genecards.org/cgi-bin/carddisp.pl?gene=PNPT1
NF2	Neurofibromin 2	Protein Coding	48	GC22P029603	1.45	https://www.genecards.org/cgi-bin/carddisp.pl?gene=NF2
ATF2	Activating Transcription Factor 2	Protein Coding	45	GC02M175072	1.44	https://www.genecards.org/cgi-bin/carddisp.pl?gene=ATF2
THRB	Thyroid Hormone Receptor Beta	Protein Coding	50	GC03M024117	1.44	https://www.genecards.org/cgi-bin/carddisp.pl?gene=THRB
IBSP	Integrin Binding Sialoprotein	Protein Coding	37	GC04P087799	1.43	https://www.genecards.org/cgi-bin/carddisp.pl?gene=IBSP
TARS2	Threonyl-TRNA Synthetase 2, Mitochondrial	Protein Coding	43	GC01P150459	1.43	https://www.genecards.org/cgi-bin/carddisp.pl?gene=TARS2
YARS2	Tyrosyl-TRNA Synthetase 2	Protein Coding	44	GC12M032725	1.43	https://www.genecards.org/cgi-bin/carddisp.pl?gene=YARS2
PDIA3	Protein Disulfide Isomerase Family A Member 3	Protein Coding	44	GC15P043746	1.43	https://www.genecards.org/cgi-bin/carddisp.pl?gene=PDIA3
FTO	FTO Alpha-Ketoglutarate Dependent Dioxygenase	Protein Coding	44	GC16P053737	1.43	https://www.genecards.org/cgi-bin/carddisp.pl?gene=FTO
CNR1	Cannabinoid Receptor 1	Protein Coding	46	GC06M088139	1.42	https://www.genecards.org/cgi-bin/carddisp.pl?gene=CNR1
BCHE	Butyrylcholinesterase	Protein Coding	48	GC03M165772	1.42	https://www.genecards.org/cgi-bin/carddisp.pl?gene=BCHE
FARS2	Phenylalanyl-TRNA Synthetase 2, Mitochondrial	Protein Coding	44	GC06P005261	1.42	https://www.genecards.org/cgi-bin/carddisp.pl?gene=FARS2
RARS2	Arginyl-TRNA Synthetase 2, Mitochondrial	Protein Coding	42	GC06M087514	1.42	https://www.genecards.org/cgi-bin/carddisp.pl?gene=RARS2
EARS2	Glutamyl-TRNA Synthetase 2, Mitochondrial	Protein Coding	42	GC16M023524	1.42	https://www.genecards.org/cgi-bin/carddisp.pl?gene=EARS2
MRPS34	Mitochondrial Ribosomal Protein S34	Protein Coding	37	GC16M001771	1.42	https://www.genecards.org/cgi-bin/carddisp.pl?gene=MRPS34
SERPINH1	Serpin Family H Member 1	Protein Coding	45	GC11P075562	1.41	https://www.genecards.org/cgi-bin/carddisp.pl?gene=SERPINH1
NDUFA9	NADH:Ubiquinone Oxidoreductase Subunit A9	Protein Coding	43	GC12P004649	1.41	https://www.genecards.org/cgi-bin/carddisp.pl?gene=NDUFA9
ARNT	Aryl Hydrocarbon Receptor Nuclear Translocator	Protein Coding	43	GC01M150809	1.4	https://www.genecards.org/cgi-bin/carddisp.pl?gene=ARNT
CD68	CD68 Molecule	Protein Coding	40	GC17P007579	1.4	https://www.genecards.org/cgi-bin/carddisp.pl?gene=CD68
ARX	Aristaless Related Homeobox	Protein Coding	42	GC0XM025021	1.39	https://www.genecards.org/cgi-bin/carddisp.pl?gene=ARX
NDUFS2	NADH:Ubiquinone Oxidoreductase Core Subunit S2	Protein Coding	44	GC01P161197	1.39	https://www.genecards.org/cgi-bin/carddisp.pl?gene=NDUFS2
ITGA4	Integrin Subunit Alpha 4	Protein Coding	48	GC02P181456	1.39	https://www.genecards.org/cgi-bin/carddisp.pl?gene=ITGA4
MGAM	Maltase-Glucoamylase	Protein Coding	41	GC07P145052	1.38	https://www.genecards.org/cgi-bin/carddisp.pl?gene=MGAM
COL18A1	Collagen Type XVIII Alpha 1 Chain	Protein Coding	45	GC21P045405	1.36	https://www.genecards.org/cgi-bin/carddisp.pl?gene=COL18A1
ARRB2	Arrestin Beta 2	Protein Coding	44	GC17P004711	1.36	https://www.genecards.org/cgi-bin/carddisp.pl?gene=ARRB2
BLZF1	Basic Leucine Zipper Nuclear Factor 1	Protein Coding	39	GC01P169367	1.36	https://www.genecards.org/cgi-bin/carddisp.pl?gene=BLZF1
COL1A2	Collagen Type I Alpha 2 Chain	Protein Coding	47	GC07P094394	1.35	https://www.genecards.org/cgi-bin/carddisp.pl?gene=COL1A2
NAGLU	N-Acetyl-Alpha-Glucosaminidase	Protein Coding	43	GC17P042535	1.35	https://www.genecards.org/cgi-bin/carddisp.pl?gene=NAGLU
FURIN	Furin, Paired Basic Amino Acid Cleaving Enzyme	Protein Coding	46	GC15P090868	1.35	https://www.genecards.org/cgi-bin/carddisp.pl?gene=FURIN
TPX2	TPX2 Microtubule Nucleation Factor	Protein Coding	41	GC20P031739	1.34	https://www.genecards.org/cgi-bin/carddisp.pl?gene=TPX2
PER2	Period Circadian Regulator 2	Protein Coding	43	GC02M238244	1.34	https://www.genecards.org/cgi-bin/carddisp.pl?gene=PER2
P2RX7	Purinergic Receptor P2X 7	Protein Coding	45	GC12P122829	1.34	https://www.genecards.org/cgi-bin/carddisp.pl?gene=P2RX7
G6PC	Glucose-6-Phosphatase Catalytic Subunit	Protein Coding	44	GC17P042900	1.33	https://www.genecards.org/cgi-bin/carddisp.pl?gene=G6PC
ST6GAL1	ST6 Beta-Galactoside Alpha-2,6-Sialyltransferase 1	Protein Coding	43	GC03P186930	1.33	https://www.genecards.org/cgi-bin/carddisp.pl?gene=ST6GAL1
KMT2A	Lysine Methyltransferase 2A	Protein Coding	44	GC11P118436	1.33	https://www.genecards.org/cgi-bin/carddisp.pl?gene=KMT2A
TPH2	Tryptophan Hydroxylase 2	Protein Coding	48	GC12P071938	1.33	https://www.genecards.org/cgi-bin/carddisp.pl?gene=TPH2
GCK	Glucokinase	Protein Coding	50	GC07M044145	1.32	https://www.genecards.org/cgi-bin/carddisp.pl?gene=GCK
HMBS	Hydroxymethylbilane Synthase	Protein Coding	44	GC11P119084	1.32	https://www.genecards.org/cgi-bin/carddisp.pl?gene=HMBS
FPR1	Formyl Peptide Receptor 1	Protein Coding	47	GC19M051745	1.32	https://www.genecards.org/cgi-bin/carddisp.pl?gene=FPR1
PICALM	Phosphatidylinositol Binding Clathrin Assembly Protein	Protein Coding	43	GC11M085957	1.32	https://www.genecards.org/cgi-bin/carddisp.pl?gene=PICALM
TTPA	Alpha Tocopherol Transfer Protein	Protein Coding	41	GC08M063048	1.31	https://www.genecards.org/cgi-bin/carddisp.pl?gene=TTPA
MT-CO3	Mitochondrially Encoded Cytochrome C Oxidase III	Protein Coding	30	GCMTP009209	1.31	https://www.genecards.org/cgi-bin/carddisp.pl?gene=MT-CO3
PRAME	PRAME Nuclear Receptor Transcriptional Regulator	Protein Coding	37	GC22M022547	1.31	https://www.genecards.org/cgi-bin/carddisp.pl?gene=PRAME
PBK	PDZ Binding Kinase	Protein Coding	43	GC08M027809	1.31	https://www.genecards.org/cgi-bin/carddisp.pl?gene=PBK
MARCKS	Myristoylated Alanine Rich Protein Kinase C Substrate	Protein Coding	39	GC06P113857	1.3	https://www.genecards.org/cgi-bin/carddisp.pl?gene=MARCKS
MMP11	Matrix Metallopeptidase 11	Protein Coding	45	GC22P023768	1.3	https://www.genecards.org/cgi-bin/carddisp.pl?gene=MMP11
COL3A1	Collagen Type III Alpha 1 Chain	Protein Coding	47	GC02P188974	1.3	https://www.genecards.org/cgi-bin/carddisp.pl?gene=COL3A1
LCAT	Lecithin-Cholesterol Acyltransferase	Protein Coding	47	GC16M067939	1.29	https://www.genecards.org/cgi-bin/carddisp.pl?gene=LCAT
CSN1S1	Casein Alpha S1	Protein Coding	34	GC04P069932	1.29	https://www.genecards.org/cgi-bin/carddisp.pl?gene=CSN1S1
TNFRSF12A	TNF Receptor Superfamily Member 12A	Protein Coding	44	GC16P003018	1.29	https://www.genecards.org/cgi-bin/carddisp.pl?gene=TNFRSF12A
ABCC8	ATP Binding Cassette Subfamily C Member 8	Protein Coding	45	GC11M017392	1.28	https://www.genecards.org/cgi-bin/carddisp.pl?gene=ABCC8
HACD1	3-Hydroxyacyl-CoA Dehydratase 1	Protein Coding	36	GC10M017589	1.28	https://www.genecards.org/cgi-bin/carddisp.pl?gene=HACD1
SDHA	Succinate Dehydrogenase Complex Flavoprotein Subunit A	Protein Coding	46	GC05P000208	1.27	https://www.genecards.org/cgi-bin/carddisp.pl?gene=SDHA
GABBR1	Gamma-Aminobutyric Acid Type B Receptor Subunit 1	Protein Coding	47	GC06M029555	1.27	https://www.genecards.org/cgi-bin/carddisp.pl?gene=GABBR1
ITGAL	Integrin Subunit Alpha L	Protein Coding	45	GC16P030472	1.26	https://www.genecards.org/cgi-bin/carddisp.pl?gene=ITGAL
GLA	Galactosidase Alpha	Protein Coding	48	GC0XM101393	1.26	https://www.genecards.org/cgi-bin/carddisp.pl?gene=GLA
NEFL	Neurofilament Light	Protein Coding	46	GC08M024950	1.26	https://www.genecards.org/cgi-bin/carddisp.pl?gene=NEFL
TSHB	Thyroid Stimulating Hormone Subunit Beta	Protein Coding	42	GC01P115029	1.26	https://www.genecards.org/cgi-bin/carddisp.pl?gene=TSHB
IRAK1	Interleukin 1 Receptor Associated Kinase 1	Protein Coding	50	GC0XM154010	1.25	https://www.genecards.org/cgi-bin/carddisp.pl?gene=IRAK1
SOS1	SOS Ras/Rac Guanine Nucleotide Exchange Factor 1	Protein Coding	47	GC02M038981	1.23	https://www.genecards.org/cgi-bin/carddisp.pl?gene=SOS1
LIFR	LIF Receptor Subunit Alpha	Protein Coding	47	GC05M038475	1.23	https://www.genecards.org/cgi-bin/carddisp.pl?gene=LIFR
PLA2G7	Phospholipase A2 Group VII	Protein Coding	50	GC06M046704	1.21	https://www.genecards.org/cgi-bin/carddisp.pl?gene=PLA2G7
NOX4	NADPH Oxidase 4	Protein Coding	42	GC11M089324	1.21	https://www.genecards.org/cgi-bin/carddisp.pl?gene=NOX4
AGK	Acylglycerol Kinase	Protein Coding	41	GC07P141551	1.2	https://www.genecards.org/cgi-bin/carddisp.pl?gene=AGK
G6PD	Glucose-6-Phosphate Dehydrogenase	Protein Coding	50	GC0XM154531	1.2	https://www.genecards.org/cgi-bin/carddisp.pl?gene=G6PD
CUL5	Cullin 5	Protein Coding	44	GC11P108008	1.2	https://www.genecards.org/cgi-bin/carddisp.pl?gene=CUL5
MDH2	Malate Dehydrogenase 2	Protein Coding	48	GC07P076048	1.2	https://www.genecards.org/cgi-bin/carddisp.pl?gene=MDH2
KRBOX4	KRAB Box Domain Containing 4	Protein Coding	30	GC0XP046446	1.2	https://www.genecards.org/cgi-bin/carddisp.pl?gene=KRBOX4
LGR5	Leucine Rich Repeat Containing G Protein-Coupled Receptor 5	Protein Coding	43	GC12P071439	1.2	https://www.genecards.org/cgi-bin/carddisp.pl?gene=LGR5
MYF5	Myogenic Factor 5	Protein Coding	40	GC12P080716	1.2	https://www.genecards.org/cgi-bin/carddisp.pl?gene=MYF5
HRH1	Histamine Receptor H1	Protein Coding	45	GC03P011113	1.2	https://www.genecards.org/cgi-bin/carddisp.pl?gene=HRH1
TRIM21	Tripartite Motif Containing 21	Protein Coding	42	GC11M004384	1.19	https://www.genecards.org/cgi-bin/carddisp.pl?gene=TRIM21
SIX1	SIX Homeobox 1	Protein Coding	44	GC14M060643	1.19	https://www.genecards.org/cgi-bin/carddisp.pl?gene=SIX1
CDK7	Cyclin Dependent Kinase 7	Protein Coding	46	GC05P069243	1.19	https://www.genecards.org/cgi-bin/carddisp.pl?gene=CDK7
NDUFA13	NADH:Ubiquinone Oxidoreductase Subunit A13	Protein Coding	44	GC19P019515	1.19	https://www.genecards.org/cgi-bin/carddisp.pl?gene=NDUFA13
C1QBP	Complement C1q Binding Protein	Protein Coding	45	GC17M005432	1.19	https://www.genecards.org/cgi-bin/carddisp.pl?gene=C1QBP
NFATC4	Nuclear Factor Of Activated T Cells 4	Protein Coding	44	GC14P024365	1.18	https://www.genecards.org/cgi-bin/carddisp.pl?gene=NFATC4
PTX3	Pentraxin 3	Protein Coding	41	GC03P157436	1.18	https://www.genecards.org/cgi-bin/carddisp.pl?gene=PTX3
TBXA2R	Thromboxane A2 Receptor	Protein Coding	48	GC19M003594	1.18	https://www.genecards.org/cgi-bin/carddisp.pl?gene=TBXA2R
MSN	Moesin	Protein Coding	47	GC0XP065588	1.17	https://www.genecards.org/cgi-bin/carddisp.pl?gene=MSN
ACAD9	Acyl-CoA Dehydrogenase Family Member 9	Protein Coding	43	GC03P130611	1.17	https://www.genecards.org/cgi-bin/carddisp.pl?gene=ACAD9
DDB1	Damage Specific DNA Binding Protein 1	Protein Coding	41	GC11M061563	1.17	https://www.genecards.org/cgi-bin/carddisp.pl?gene=DDB1
PNPLA2	Patatin Like Phospholipase Domain Containing 2	Protein Coding	44	GC11P000896	1.17	https://www.genecards.org/cgi-bin/carddisp.pl?gene=PNPLA2
PIK3C2A	Phosphatidylinositol-4-Phosphate 3-Kinase Catalytic Subunit Type 2 Alpha	Protein Coding	47	GC11M017191	1.16	https://www.genecards.org/cgi-bin/carddisp.pl?gene=PIK3C2A
NT5E	5'-Nucleotidase Ecto	Protein Coding	51	GC06P085449	1.15	https://www.genecards.org/cgi-bin/carddisp.pl?gene=NT5E
TAC1	Tachykinin Precursor 1	Protein Coding	43	GC07P097731	1.15	https://www.genecards.org/cgi-bin/carddisp.pl?gene=TAC1
CHRM1	Cholinergic Receptor Muscarinic 1	Protein Coding	45	GC11M063457	1.14	https://www.genecards.org/cgi-bin/carddisp.pl?gene=CHRM1
MIR451A	MicroRNA 451a	RNA Gene	17	GC17M028861	1.14	https://www.genecards.org/cgi-bin/carddisp.pl?gene=MIR451A
ACAN	Aggrecan	Protein Coding	45	GC15P088813	1.13	https://www.genecards.org/cgi-bin/carddisp.pl?gene=ACAN
LIPC	Lipase C, Hepatic Type	Protein Coding	44	GC15P058410	1.13	https://www.genecards.org/cgi-bin/carddisp.pl?gene=LIPC
ATG7	Autophagy Related 7	Protein Coding	43	GC03P011273	1.12	https://www.genecards.org/cgi-bin/carddisp.pl?gene=ATG7
PBX1	PBX Homeobox 1	Protein Coding	49	GC01P164524	1.12	https://www.genecards.org/cgi-bin/carddisp.pl?gene=PBX1
LOC110806262	Solute Carrier Family 6 Member 4 Gene Promoter	Biological Region	1	GC17P030235	1.12	https://www.genecards.org/cgi-bin/carddisp.pl?gene=LOC110806262
ATF3	Activating Transcription Factor 3	Protein Coding	44	GC01P212565	1.12	https://www.genecards.org/cgi-bin/carddisp.pl?gene=ATF3
TNKS	Tankyrase	Protein Coding	43	GC08P009555	1.12	https://www.genecards.org/cgi-bin/carddisp.pl?gene=TNKS
DRD1	Dopamine Receptor D1	Protein Coding	44	GC05M175440	1.11	https://www.genecards.org/cgi-bin/carddisp.pl?gene=DRD1
HTR1B	5-Hydroxytryptamine Receptor 1B	Protein Coding	45	GC06M077478	1.11	https://www.genecards.org/cgi-bin/carddisp.pl?gene=HTR1B
CR1	Complement C3b/C4b Receptor 1 (Knops Blood Group)	Protein Coding	44	GC01P207496	1.1	https://www.genecards.org/cgi-bin/carddisp.pl?gene=CR1
ITGAX	Integrin Subunit Alpha X	Protein Coding	44	GC16P031570	1.1	https://www.genecards.org/cgi-bin/carddisp.pl?gene=ITGAX
SLC8A1	Solute Carrier Family 8 Member A1	Protein Coding	44	GC02M040078	1.1	https://www.genecards.org/cgi-bin/carddisp.pl?gene=SLC8A1
STUB1	STIP1 Homology And U-Box Containing Protein 1	Protein Coding	45	GC16P001405	1.09	https://www.genecards.org/cgi-bin/carddisp.pl?gene=STUB1
SLC30A8	Solute Carrier Family 30 Member 8	Protein Coding	42	GC08P116950	1.09	https://www.genecards.org/cgi-bin/carddisp.pl?gene=SLC30A8
CALR	Calreticulin	Protein Coding	51	GC19P012938	1.08	https://www.genecards.org/cgi-bin/carddisp.pl?gene=CALR
FPR2	Formyl Peptide Receptor 2	Protein Coding	45	GC19P051752	1.08	https://www.genecards.org/cgi-bin/carddisp.pl?gene=FPR2
UCP2	Uncoupling Protein 2	Protein Coding	45	GC11M073974	1.07	https://www.genecards.org/cgi-bin/carddisp.pl?gene=UCP2
LHX3	LIM Homeobox 3	Protein Coding	41	GC09M136196	1.07	https://www.genecards.org/cgi-bin/carddisp.pl?gene=LHX3
RASA1	RAS P21 Protein Activator 1	Protein Coding	46	GC05P087267	1.05	https://www.genecards.org/cgi-bin/carddisp.pl?gene=RASA1
GATA2	GATA Binding Protein 2	Protein Coding	47	GC03M128479	1.05	https://www.genecards.org/cgi-bin/carddisp.pl?gene=GATA2
CD52	CD52 Molecule	Protein Coding	36	GC01P026317	1.05	https://www.genecards.org/cgi-bin/carddisp.pl?gene=CD52
BCR	BCR Activator Of RhoGEF And GTPase	Protein Coding	51	GC22P023179	1.05	https://www.genecards.org/cgi-bin/carddisp.pl?gene=BCR
SLC7A7	Solute Carrier Family 7 Member 7	Protein Coding	47	GC14M022773	1.04	https://www.genecards.org/cgi-bin/carddisp.pl?gene=SLC7A7
CXCL2	C-X-C Motif Chemokine Ligand 2	Protein Coding	40	GC04M074097	1.04	https://www.genecards.org/cgi-bin/carddisp.pl?gene=CXCL2
KCNQ1	Potassium Voltage-Gated Channel Subfamily Q Member 1	Protein Coding	49	GC11P002444	1.04	https://www.genecards.org/cgi-bin/carddisp.pl?gene=KCNQ1
HRH2	Histamine Receptor H2	Protein Coding	44	GC05P175659	1.03	https://www.genecards.org/cgi-bin/carddisp.pl?gene=HRH2
ADRA2B	Adrenoceptor Alpha 2B	Protein Coding	45	GC02M096112	1.03	https://www.genecards.org/cgi-bin/carddisp.pl?gene=ADRA2B
CUL4A	Cullin 4A	Protein Coding	41	GC13P113208	1.03	https://www.genecards.org/cgi-bin/carddisp.pl?gene=CUL4A
GLP1R	Glucagon Like Peptide 1 Receptor	Protein Coding	46	GC06P039048	1.02	https://www.genecards.org/cgi-bin/carddisp.pl?gene=GLP1R
LPL	Lipoprotein Lipase	Protein Coding	49	GC08P019901	1.02	https://www.genecards.org/cgi-bin/carddisp.pl?gene=LPL
TXN2	Thioredoxin 2	Protein Coding	45	GC22M036467	1.02	https://www.genecards.org/cgi-bin/carddisp.pl?gene=TXN2
RBX1	Ring-Box 1	Protein Coding	42	GC22P040951	1.02	https://www.genecards.org/cgi-bin/carddisp.pl?gene=RBX1
GJA8	Gap Junction Protein Alpha 8	Protein Coding	45	GC01P147902	1.02	https://www.genecards.org/cgi-bin/carddisp.pl?gene=GJA8
OPRD1	Opioid Receptor Delta 1	Protein Coding	44	GC01P028812	1.01	https://www.genecards.org/cgi-bin/carddisp.pl?gene=OPRD1
ELOB	Elongin B	Protein Coding	32	GC16M002772	1.01	https://www.genecards.org/cgi-bin/carddisp.pl?gene=ELOB
HTT	Huntingtin	Protein Coding	43	GC04P003041	1.01	https://www.genecards.org/cgi-bin/carddisp.pl?gene=HTT
TOLLIP	Toll Interacting Protein	Protein Coding	44	GC11M001274	1	https://www.genecards.org/cgi-bin/carddisp.pl?gene=TOLLIP
TPK1	Thiamin Pyrophosphokinase 1	Protein Coding	46	GC07M144451	0.99	https://www.genecards.org/cgi-bin/carddisp.pl?gene=TPK1
ECHS1	Enoyl-CoA Hydratase, Short Chain 1	Protein Coding	47	GC10M133362	0.99	https://www.genecards.org/cgi-bin/carddisp.pl?gene=ECHS1
HIBCH	3-Hydroxyisobutyryl-CoA Hydrolase	Protein Coding	43	GC02M190189	0.99	https://www.genecards.org/cgi-bin/carddisp.pl?gene=HIBCH
CBS	Cystathionine Beta-Synthase	Protein Coding	48	GC21M043053	0.99	https://www.genecards.org/cgi-bin/carddisp.pl?gene=CBS
HSF1	Heat Shock Transcription Factor 1	Protein Coding	44	GC08P144291	0.99	https://www.genecards.org/cgi-bin/carddisp.pl?gene=HSF1
FKBP1A	FKBP Prolyl Isomerase 1A	Protein Coding	46	GC20M001369	0.99	https://www.genecards.org/cgi-bin/carddisp.pl?gene=FKBP1A
CGB7	Chorionic Gonadotropin Subunit Beta 7	Protein Coding	30	GC19M049054	0.99	https://www.genecards.org/cgi-bin/carddisp.pl?gene=CGB7
CTSG	Cathepsin G	Protein Coding	44	GC14M024573	0.99	https://www.genecards.org/cgi-bin/carddisp.pl?gene=CTSG
TXNRD2	Thioredoxin Reductase 2	Protein Coding	46	GC22M019863	0.98	https://www.genecards.org/cgi-bin/carddisp.pl?gene=TXNRD2
GPX4	Glutathione Peroxidase 4	Protein Coding	47	GC19P001103	0.98	https://www.genecards.org/cgi-bin/carddisp.pl?gene=GPX4
OPRK1	Opioid Receptor Kappa 1	Protein Coding	45	GC08M053227	0.98	https://www.genecards.org/cgi-bin/carddisp.pl?gene=OPRK1
UBE2D3	Ubiquitin Conjugating Enzyme E2 D3	Protein Coding	47	GC04M102794	0.98	https://www.genecards.org/cgi-bin/carddisp.pl?gene=UBE2D3
PAF1	PAF1 Homolog, Paf1/RNA Polymerase II Complex Component	Protein Coding	36	GC19M039385	0.97	https://www.genecards.org/cgi-bin/carddisp.pl?gene=PAF1
CRAT	Carnitine O-Acetyltransferase	Protein Coding	44	GC09M129094	0.97	https://www.genecards.org/cgi-bin/carddisp.pl?gene=CRAT
SMAD5	SMAD Family Member 5	Protein Coding	41	GC05P136132	0.97	https://www.genecards.org/cgi-bin/carddisp.pl?gene=SMAD5
FGF10	Fibroblast Growth Factor 10	Protein Coding	47	GC05M044340	0.97	https://www.genecards.org/cgi-bin/carddisp.pl?gene=FGF10
SERPINB3	Serpin Family B Member 3	Protein Coding	42	GC18M063655	0.96	https://www.genecards.org/cgi-bin/carddisp.pl?gene=SERPINB3
CXXC5	CXXC Finger Protein 5	Protein Coding	39	GC05P139647	0.96	https://www.genecards.org/cgi-bin/carddisp.pl?gene=CXXC5
SCN5A	Sodium Voltage-Gated Channel Alpha Subunit 5	Protein Coding	50	GC03M038549	0.96	https://www.genecards.org/cgi-bin/carddisp.pl?gene=SCN5A
SIRT6	Sirtuin 6	Protein Coding	45	GC19M004174	0.96	https://www.genecards.org/cgi-bin/carddisp.pl?gene=SIRT6
CCN3	Cellular Communication Network Factor 3	Protein Coding	33	GC08P119416	0.95	https://www.genecards.org/cgi-bin/carddisp.pl?gene=CCN3
ETV6	ETS Variant Transcription Factor 6	Protein Coding	46	GC12P011649	0.95	https://www.genecards.org/cgi-bin/carddisp.pl?gene=ETV6
MAP1LC3A	Microtubule Associated Protein 1 Light Chain 3 Alpha	Protein Coding	43	GC20P034546	0.94	https://www.genecards.org/cgi-bin/carddisp.pl?gene=MAP1LC3A
ITPR3	Inositol 1,4,5-Trisphosphate Receptor Type 3	Protein Coding	45	GC06P033620	0.94	https://www.genecards.org/cgi-bin/carddisp.pl?gene=ITPR3
GALNT3	Polypeptide N-Acetylgalactosaminyltransferase 3	Protein Coding	45	GC02M165747	0.93	https://www.genecards.org/cgi-bin/carddisp.pl?gene=GALNT3
CUL3	Cullin 3	Protein Coding	46	GC02M224470	0.93	https://www.genecards.org/cgi-bin/carddisp.pl?gene=CUL3
FAT4	FAT Atypical Cadherin 4	Protein Coding	40	GC04P125315	0.93	https://www.genecards.org/cgi-bin/carddisp.pl?gene=FAT4
KCNE1	Potassium Voltage-Gated Channel Subfamily E Regulatory Subunit 1	Protein Coding	44	GC21M034446	0.93	https://www.genecards.org/cgi-bin/carddisp.pl?gene=KCNE1
SGCB	Sarcoglycan Beta	Protein Coding	40	GC04M052019	0.92	https://www.genecards.org/cgi-bin/carddisp.pl?gene=SGCB
GNRHR2	Gonadotropin Releasing Hormone Receptor 2 (Pseudogene)	Pseudogene	31	GC01P145919	0.92	https://www.genecards.org/cgi-bin/carddisp.pl?gene=GNRHR2
GSTA1	Glutathione S-Transferase Alpha 1	Protein Coding	41	GC06M052791	0.92	https://www.genecards.org/cgi-bin/carddisp.pl?gene=GSTA1
CAMK2G	Calcium/Calmodulin Dependent Protein Kinase II Gamma	Protein Coding	47	GC10M073812	0.91	https://www.genecards.org/cgi-bin/carddisp.pl?gene=CAMK2G
MPP3	Membrane Palmitoylated Protein 3	Protein Coding	38	GC17M043800	0.91	https://www.genecards.org/cgi-bin/carddisp.pl?gene=MPP3
SLC22A3	Solute Carrier Family 22 Member 3	Protein Coding	44	GC06P160348	0.9	https://www.genecards.org/cgi-bin/carddisp.pl?gene=SLC22A3
HJV	Hemojuvelin BMP Co-Receptor	Protein Coding	35	GC01M146018	0.9	https://www.genecards.org/cgi-bin/carddisp.pl?gene=HJV
SFXN4	Sideroflexin 4	Protein Coding	41	GC10M119140	0.9	https://www.genecards.org/cgi-bin/carddisp.pl?gene=SFXN4
PML	PML Nuclear Body Scaffold	Protein Coding	45	GC15P073994	0.9	https://www.genecards.org/cgi-bin/carddisp.pl?gene=PML
PDX1	Pancreatic And Duodenal Homeobox 1	Protein Coding	47	GC13P027921	0.9	https://www.genecards.org/cgi-bin/carddisp.pl?gene=PDX1
RPL4	Ribosomal Protein L4	Protein Coding	41	GC15M066498	0.89	https://www.genecards.org/cgi-bin/carddisp.pl?gene=RPL4
PSAT1	Phosphoserine Aminotransferase 1	Protein Coding	48	GC09P078297	0.88	https://www.genecards.org/cgi-bin/carddisp.pl?gene=PSAT1
STING1	Stimulator Of Interferon Response CGAMP Interactor 1	Protein Coding	34	GC05M139476	0.88	https://www.genecards.org/cgi-bin/carddisp.pl?gene=STING1
CTSK	Cathepsin K	Protein Coding	48	GC01M150796	0.88	https://www.genecards.org/cgi-bin/carddisp.pl?gene=CTSK
LYRM7	LYR Motif Containing 7	Protein Coding	37	GC05P131170	0.88	https://www.genecards.org/cgi-bin/carddisp.pl?gene=LYRM7
FPGS	Folylpolyglutamate Synthase	Protein Coding	43	GC09P127794	0.87	https://www.genecards.org/cgi-bin/carddisp.pl?gene=FPGS
IVL	Involucrin	Protein Coding	37	GC01P152881	0.87	https://www.genecards.org/cgi-bin/carddisp.pl?gene=IVL
PNPO	Pyridoxamine 5'-Phosphate Oxidase	Protein Coding	45	GC17P047941	0.86	https://www.genecards.org/cgi-bin/carddisp.pl?gene=PNPO
RNF7	Ring Finger Protein 7	Protein Coding	41	GC03P141738	0.85	https://www.genecards.org/cgi-bin/carddisp.pl?gene=RNF7
LRP2	LDL Receptor Related Protein 2	Protein Coding	45	GC02M169127	0.84	https://www.genecards.org/cgi-bin/carddisp.pl?gene=LRP2
NDUFS8	NADH:Ubiquinone Oxidoreductase Core Subunit S8	Protein Coding	45	GC11P068030	0.84	https://www.genecards.org/cgi-bin/carddisp.pl?gene=NDUFS8
LPP	LIM Domain Containing Preferred Translocation Partner In Lipoma	Protein Coding	42	GC03P188153	0.84	https://www.genecards.org/cgi-bin/carddisp.pl?gene=LPP
NUDT6	Nudix Hydrolase 6	Protein Coding	37	GC04M122888	0.83	https://www.genecards.org/cgi-bin/carddisp.pl?gene=NUDT6
MAP1LC3B	Microtubule Associated Protein 1 Light Chain 3 Beta	Protein Coding	43	GC16P087384	0.83	https://www.genecards.org/cgi-bin/carddisp.pl?gene=MAP1LC3B
SERPINA12	Serpin Family A Member 12	Protein Coding	38	GC14M094526	0.82	https://www.genecards.org/cgi-bin/carddisp.pl?gene=SERPINA12
PCSK6	Proprotein Convertase Subtilisin/Kexin Type 6	Protein Coding	40	GC15M101297	0.82	https://www.genecards.org/cgi-bin/carddisp.pl?gene=PCSK6
PIGT	Phosphatidylinositol Glycan Anchor Biosynthesis Class T	Protein Coding	40	GC20P045416	0.82	https://www.genecards.org/cgi-bin/carddisp.pl?gene=PIGT
PCSK7	Proprotein Convertase Subtilisin/Kexin Type 7	Protein Coding	43	GC11M117199	0.81	https://www.genecards.org/cgi-bin/carddisp.pl?gene=PCSK7
PPA1	Inorganic Pyrophosphatase 1	Protein Coding	40	GC10M070202	0.81	https://www.genecards.org/cgi-bin/carddisp.pl?gene=PPA1
SCD	Stearoyl-CoA Desaturase	Protein Coding	48	GC10P100347	0.8	https://www.genecards.org/cgi-bin/carddisp.pl?gene=SCD
CBFB	Core-Binding Factor Subunit Beta	Protein Coding	44	GC16P067063	0.8	https://www.genecards.org/cgi-bin/carddisp.pl?gene=CBFB
SFTPB	Surfactant Protein B	Protein Coding	43	GC02M085657	0.8	https://www.genecards.org/cgi-bin/carddisp.pl?gene=SFTPB
HTR7	5-Hydroxytryptamine Receptor 7	Protein Coding	47	GC10M090740	0.79	https://www.genecards.org/cgi-bin/carddisp.pl?gene=HTR7
TSPAN7	Tetraspanin 7	Protein Coding	42	GC0XP038561	0.79	https://www.genecards.org/cgi-bin/carddisp.pl?gene=TSPAN7
SLC25A3	Solute Carrier Family 25 Member 3	Protein Coding	45	GC12P098593	0.79	https://www.genecards.org/cgi-bin/carddisp.pl?gene=SLC25A3
LRPPRC	Leucine Rich Pentatricopeptide Repeat Containing	Protein Coding	42	GC02M043850	0.79	https://www.genecards.org/cgi-bin/carddisp.pl?gene=LRPPRC
ATAD3A	ATPase Family AAA Domain Containing 3A	Protein Coding	39	GC01P001570	0.79	https://www.genecards.org/cgi-bin/carddisp.pl?gene=ATAD3A
GHRHR	Growth Hormone Releasing Hormone Receptor	Protein Coding	43	GC07P030978	0.78	https://www.genecards.org/cgi-bin/carddisp.pl?gene=GHRHR
ENPP1	Ectonucleotide Pyrophosphatase/Phosphodiesterase 1	Protein Coding	47	GC06P131808	0.78	https://www.genecards.org/cgi-bin/carddisp.pl?gene=ENPP1
TPPP3	Tubulin Polymerization Promoting Protein Family Member 3	Protein Coding	37	GC16M067389	0.78	https://www.genecards.org/cgi-bin/carddisp.pl?gene=TPPP3
PCSK9	Proprotein Convertase Subtilisin/Kexin Type 9	Protein Coding	51	GC01P055039	0.78	https://www.genecards.org/cgi-bin/carddisp.pl?gene=PCSK9
ITLN1	Intelectin 1	Protein Coding	39	GC01M160876	0.78	https://www.genecards.org/cgi-bin/carddisp.pl?gene=ITLN1
RPS6KA1	Ribosomal Protein S6 Kinase A1	Protein Coding	50	GC01P026540	0.78	https://www.genecards.org/cgi-bin/carddisp.pl?gene=RPS6KA1
NDUFA5	NADH:Ubiquinone Oxidoreductase Subunit A5	Protein Coding	41	GC07M123536	0.77	https://www.genecards.org/cgi-bin/carddisp.pl?gene=NDUFA5
SLC16A4	Solute Carrier Family 16 Member 4	Protein Coding	39	GC01M110362	0.77	https://www.genecards.org/cgi-bin/carddisp.pl?gene=SLC16A4
CEL	Carboxyl Ester Lipase	Protein Coding	46	GC09P133061	0.77	https://www.genecards.org/cgi-bin/carddisp.pl?gene=CEL
NDUFA4	NDUFA4 Mitochondrial Complex Associated	Protein Coding	42	GC07M010938	0.77	https://www.genecards.org/cgi-bin/carddisp.pl?gene=NDUFA4
TIMM50	Translocase Of Inner Mitochondrial Membrane 50	Protein Coding	38	GC19P039480	0.77	https://www.genecards.org/cgi-bin/carddisp.pl?gene=TIMM50
FOXRED1	FAD Dependent Oxidoreductase Domain Containing 1	Protein Coding	40	GC11P126269	0.77	https://www.genecards.org/cgi-bin/carddisp.pl?gene=FOXRED1
CYP11B2	Cytochrome P450 Family 11 Subfamily B Member 2	Protein Coding	47	GC08M142910	0.77	https://www.genecards.org/cgi-bin/carddisp.pl?gene=CYP11B2
IMPA1	Inositol Monophosphatase 1	Protein Coding	48	GC08M081656	0.77	https://www.genecards.org/cgi-bin/carddisp.pl?gene=IMPA1
B3GAT1	Beta-1,3-Glucuronyltransferase 1	Protein Coding	43	GC11M134378	0.77	https://www.genecards.org/cgi-bin/carddisp.pl?gene=B3GAT1
ACP3	Acid Phosphatase 3	Protein Coding	35	GC03P132319	0.77	https://www.genecards.org/cgi-bin/carddisp.pl?gene=ACP3
C5AR1	Complement C5a Receptor 1	Protein Coding	43	GC19P047290	0.76	https://www.genecards.org/cgi-bin/carddisp.pl?gene=C5AR1
AQP2	Aquaporin 2	Protein Coding	46	GC12P049950	0.76	https://www.genecards.org/cgi-bin/carddisp.pl?gene=AQP2
OLR1	Oxidized Low Density Lipoprotein Receptor 1	Protein Coding	44	GC12M013864	0.76	https://www.genecards.org/cgi-bin/carddisp.pl?gene=OLR1
KCNN1	Potassium Calcium-Activated Channel Subfamily N Member 1	Protein Coding	39	GC19P023319	0.76	https://www.genecards.org/cgi-bin/carddisp.pl?gene=KCNN1
NNMT	Nicotinamide N-Methyltransferase	Protein Coding	45	GC11P114257	0.75	https://www.genecards.org/cgi-bin/carddisp.pl?gene=NNMT
HOXA1	Homeobox A1	Protein Coding	44	GC07M027092	0.75	https://www.genecards.org/cgi-bin/carddisp.pl?gene=HOXA1
ADRA1A	Adrenoceptor Alpha 1A	Protein Coding	47	GC08M026747	0.75	https://www.genecards.org/cgi-bin/carddisp.pl?gene=ADRA1A
AZIN2	Antizyme Inhibitor 2	Protein Coding	36	GC01P033081	0.74	https://www.genecards.org/cgi-bin/carddisp.pl?gene=AZIN2
ITPR2	Inositol 1,4,5-Trisphosphate Receptor Type 2	Protein Coding	45	GC12M026336	0.74	https://www.genecards.org/cgi-bin/carddisp.pl?gene=ITPR2
LAMA1	Laminin Subunit Alpha 1	Protein Coding	45	GC18M006941	0.74	https://www.genecards.org/cgi-bin/carddisp.pl?gene=LAMA1
WTIP	WT1 Interacting Protein	Protein Coding	35	GC19P034481	0.74	https://www.genecards.org/cgi-bin/carddisp.pl?gene=WTIP
TMPO	Thymopoietin	Protein Coding	45	GC12P098515	0.74	https://www.genecards.org/cgi-bin/carddisp.pl?gene=TMPO
SERPING1	Serpin Family G Member 1	Protein Coding	46	GC11P057597	0.74	https://www.genecards.org/cgi-bin/carddisp.pl?gene=SERPING1
ITPR1	Inositol 1,4,5-Trisphosphate Receptor Type 1	Protein Coding	48	GC03P004486	0.74	https://www.genecards.org/cgi-bin/carddisp.pl?gene=ITPR1
UBE2L3	Ubiquitin Conjugating Enzyme E2 L3	Protein Coding	45	GC22P021549	0.73	https://www.genecards.org/cgi-bin/carddisp.pl?gene=UBE2L3
MT3	Metallothionein 3	Protein Coding	40	GC16P056589	0.72	https://www.genecards.org/cgi-bin/carddisp.pl?gene=MT3
OTC	Ornithine Carbamoyltransferase	Protein Coding	47	GC0XP038353	0.72	https://www.genecards.org/cgi-bin/carddisp.pl?gene=OTC
FLT3LG	Fms Related Receptor Tyrosine Kinase 3 Ligand	Protein Coding	40	GC19P049475	0.72	https://www.genecards.org/cgi-bin/carddisp.pl?gene=FLT3LG
NUP214	Nucleoporin 214	Protein Coding	43	GC09P131125	0.72	https://www.genecards.org/cgi-bin/carddisp.pl?gene=NUP214
MLXIPL	MLX Interacting Protein Like	Protein Coding	41	GC07M073593	0.71	https://www.genecards.org/cgi-bin/carddisp.pl?gene=MLXIPL
SLC16A1	Solute Carrier Family 16 Member 1	Protein Coding	48	GC01M112913	0.71	https://www.genecards.org/cgi-bin/carddisp.pl?gene=SLC16A1
TFR2	Transferrin Receptor 2	Protein Coding	44	GC07M100620	0.71	https://www.genecards.org/cgi-bin/carddisp.pl?gene=TFR2
NRF1	Nuclear Respiratory Factor 1	Protein Coding	43	GC07P129611	0.7	https://www.genecards.org/cgi-bin/carddisp.pl?gene=NRF1
VAMP2	Vesicle Associated Membrane Protein 2	Protein Coding	43	GC17M008854	0.69	https://www.genecards.org/cgi-bin/carddisp.pl?gene=VAMP2
PLIN3	Perilipin 3	Protein Coding	41	GC19M004839	0.68	https://www.genecards.org/cgi-bin/carddisp.pl?gene=PLIN3
PNPLA3	Patatin Like Phospholipase Domain Containing 3	Protein Coding	41	GC22P043923	0.67	https://www.genecards.org/cgi-bin/carddisp.pl?gene=PNPLA3
PICK1	Protein Interacting With PRKCA 1	Protein Coding	41	GC22P038056	0.66	https://www.genecards.org/cgi-bin/carddisp.pl?gene=PICK1
IRF7	Interferon Regulatory Factor 7	Protein Coding	46	GC11M000612	0.66	https://www.genecards.org/cgi-bin/carddisp.pl?gene=IRF7
CENPA	Centromere Protein A	Protein Coding	39	GC02P026750	0.66	https://www.genecards.org/cgi-bin/carddisp.pl?gene=CENPA
ADH1B	Alcohol Dehydrogenase 1B (Class I), Beta Polypeptide	Protein Coding	43	GC04M099304	0.66	https://www.genecards.org/cgi-bin/carddisp.pl?gene=ADH1B
GABARAPL1	GABA Type A Receptor Associated Protein Like 1	Protein Coding	43	GC12P010212	0.65	https://www.genecards.org/cgi-bin/carddisp.pl?gene=GABARAPL1
POLR2L	RNA Polymerase II, I And III Subunit L	Protein Coding	41	GC11M000829	0.65	https://www.genecards.org/cgi-bin/carddisp.pl?gene=POLR2L
ANLN	Anillin Actin Binding Protein	Protein Coding	41	GC07P036389	0.64	https://www.genecards.org/cgi-bin/carddisp.pl?gene=ANLN
PRKAG2	Protein Kinase AMP-Activated Non-Catalytic Subunit Gamma 2	Protein Coding	50	GC07M151556	0.64	https://www.genecards.org/cgi-bin/carddisp.pl?gene=PRKAG2
NCR1	Natural Cytotoxicity Triggering Receptor 1	Protein Coding	37	GC19P054906	0.63	https://www.genecards.org/cgi-bin/carddisp.pl?gene=NCR1
H1-5	H1.5 Linker Histone, Cluster Member	Protein Coding	32	GC06M028364	0.63	https://www.genecards.org/cgi-bin/carddisp.pl?gene=H1-5
SECISBP2	SECIS Binding Protein 2	Protein Coding	42	GC09P089318	0.62	https://www.genecards.org/cgi-bin/carddisp.pl?gene=SECISBP2
FGF6	Fibroblast Growth Factor 6	Protein Coding	40	GC12M004413	0.61	https://www.genecards.org/cgi-bin/carddisp.pl?gene=FGF6
GNA13	G Protein Subunit Alpha 13	Protein Coding	44	GC17M065009	0.6	https://www.genecards.org/cgi-bin/carddisp.pl?gene=GNA13
GC	GC Vitamin D Binding Protein	Protein Coding	43	GC04M071741	0.6	https://www.genecards.org/cgi-bin/carddisp.pl?gene=GC
WWC1	WW And C2 Domain Containing 1	Protein Coding	42	GC05P168291	0.6	https://www.genecards.org/cgi-bin/carddisp.pl?gene=WWC1
FLOT1	Flotillin 1	Protein Coding	41	GC06M030904	0.6	https://www.genecards.org/cgi-bin/carddisp.pl?gene=FLOT1
TNFAIP8	TNF Alpha Induced Protein 8	Protein Coding	37	GC05P119268	0.6	https://www.genecards.org/cgi-bin/carddisp.pl?gene=TNFAIP8
SERPINB4	Serpin Family B Member 4	Protein Coding	38	GC18M063637	0.59	https://www.genecards.org/cgi-bin/carddisp.pl?gene=SERPINB4
CDH15	Cadherin 15	Protein Coding	43	GC16P089171	0.57	https://www.genecards.org/cgi-bin/carddisp.pl?gene=CDH15
FAT1	FAT Atypical Cadherin 1	Protein Coding	39	GC04M186587	0.57	https://www.genecards.org/cgi-bin/carddisp.pl?gene=FAT1
MYO5A	Myosin VA	Protein Coding	44	GC15M060775	0.57	https://www.genecards.org/cgi-bin/carddisp.pl?gene=MYO5A
SRF	Serum Response Factor	Protein Coding	41	GC06P043171	0.57	https://www.genecards.org/cgi-bin/carddisp.pl?gene=SRF
LPA	Lipoprotein(A)	Protein Coding	41	GC06M160531	0.56	https://www.genecards.org/cgi-bin/carddisp.pl?gene=LPA
CUL4B	Cullin 4B	Protein Coding	43	GC0XM120524	0.56	https://www.genecards.org/cgi-bin/carddisp.pl?gene=CUL4B
DHCR24	24-Dehydrocholesterol Reductase	Protein Coding	45	GC01M054849	0.55	https://www.genecards.org/cgi-bin/carddisp.pl?gene=DHCR24
HS6ST2	Heparan Sulfate 6-O-Sulfotransferase 2	Protein Coding	40	GC0XM132626	0.55	https://www.genecards.org/cgi-bin/carddisp.pl?gene=HS6ST2
H1-1	H1.1 Linker Histone, Cluster Member	Protein Coding	31	GC06M026018	0.52	https://www.genecards.org/cgi-bin/carddisp.pl?gene=H1-1
TUBG1	Tubulin Gamma 1	Protein Coding	47	GC17P042609	0.52	https://www.genecards.org/cgi-bin/carddisp.pl?gene=TUBG1
SMC3	Structural Maintenance Of Chromosomes 3	Protein Coding	45	GC10P110567	0.5	https://www.genecards.org/cgi-bin/carddisp.pl?gene=SMC3
H6PD	Hexose-6-Phosphate Dehydrogenase/Glucose 1-Dehydrogenase	Protein Coding	41	GC01P009234	0.5	https://www.genecards.org/cgi-bin/carddisp.pl?gene=H6PD
GDI1	GDP Dissociation Inhibitor 1	Protein Coding	43	GC0XP154436	0.5	https://www.genecards.org/cgi-bin/carddisp.pl?gene=GDI1
ACTR3	Actin Related Protein 3	Protein Coding	42	GC02P113889	0.5	https://www.genecards.org/cgi-bin/carddisp.pl?gene=ACTR3
ERVK-6	Endogenous Retrovirus Group K Member 6, Envelope	Protein Coding	17	GC07U903184	0.49	https://www.genecards.org/cgi-bin/carddisp.pl?gene=ERVK-6
NPY2R	Neuropeptide Y Receptor Y2	Protein Coding	43	GC04P155173	0.47	https://www.genecards.org/cgi-bin/carddisp.pl?gene=NPY2R
CR2	Complement C3d Receptor 2	Protein Coding	44	GC01P207454	0.45	https://www.genecards.org/cgi-bin/carddisp.pl?gene=CR2
MATN1	Matrilin 1	Protein Coding	39	GC01M030711	0.45	https://www.genecards.org/cgi-bin/carddisp.pl?gene=MATN1
GLO1	Glyoxalase I	Protein Coding	45	GC06M042239	0.45	https://www.genecards.org/cgi-bin/carddisp.pl?gene=GLO1
PLIN2	Perilipin 2	Protein Coding	43	GC09M019115	0.45	https://www.genecards.org/cgi-bin/carddisp.pl?gene=PLIN2
NEUROD1	Neuronal Differentiation 1	Protein Coding	44	GC02M181673	0.44	https://www.genecards.org/cgi-bin/carddisp.pl?gene=NEUROD1
TRIM5	Tripartite Motif Containing 5	Protein Coding	41	GC11M005693	0.43	https://www.genecards.org/cgi-bin/carddisp.pl?gene=TRIM5
KCNJ5	Potassium Inwardly Rectifying Channel Subfamily J Member 5	Protein Coding	47	GC11P128891	0.43	https://www.genecards.org/cgi-bin/carddisp.pl?gene=KCNJ5
RAB6A	RAB6A, Member RAS Oncogene Family	Protein Coding	40	GC11M073676	0.42	https://www.genecards.org/cgi-bin/carddisp.pl?gene=RAB6A
ADAMTS13	ADAM Metallopeptidase With Thrombospondin Type 1 Motif 13	Protein Coding	45	GC09P133414	0.42	https://www.genecards.org/cgi-bin/carddisp.pl?gene=ADAMTS13
SMN1	Survival Of Motor Neuron 1, Telomeric	Protein Coding	41	GC05P070924	0.4	https://www.genecards.org/cgi-bin/carddisp.pl?gene=SMN1
FLOT2	Flotillin 2	Protein Coding	41	GC17M029963	0.4	https://www.genecards.org/cgi-bin/carddisp.pl?gene=FLOT2
PPP3R1	Protein Phosphatase 3 Regulatory Subunit B, Alpha	Protein Coding	45	GC02M068143	0.39	https://www.genecards.org/cgi-bin/carddisp.pl?gene=PPP3R1
CREM	CAMP Responsive Element Modulator	Protein Coding	41	GC10P035126	0.39	https://www.genecards.org/cgi-bin/carddisp.pl?gene=CREM
TBXT	T-Box Transcription Factor T	Protein Coding	32	GC06M166158	0.39	https://www.genecards.org/cgi-bin/carddisp.pl?gene=TBXT
OPRL1	Opioid Related Nociceptin Receptor 1	Protein Coding	45	GC20P064080	0.38	https://www.genecards.org/cgi-bin/carddisp.pl?gene=OPRL1
MPP2	Membrane Palmitoylated Protein 2	Protein Coding	37	GC17M043875	0.38	https://www.genecards.org/cgi-bin/carddisp.pl?gene=MPP2
MITF	Melanocyte Inducing Transcription Factor	Protein Coding	47	GC03P069788	0.38	https://www.genecards.org/cgi-bin/carddisp.pl?gene=MITF
GNB1	G Protein Subunit Beta 1	Protein Coding	45	GC01M001785	0.38	https://www.genecards.org/cgi-bin/carddisp.pl?gene=GNB1
SGPL1	Sphingosine-1-Phosphate Lyase 1	Protein Coding	44	GC10P070815	0.38	https://www.genecards.org/cgi-bin/carddisp.pl?gene=SGPL1
SLC38A2	Solute Carrier Family 38 Member 2	Protein Coding	41	GC12M046358	0.38	https://www.genecards.org/cgi-bin/carddisp.pl?gene=SLC38A2
RAMP1	Receptor Activity Modifying Protein 1	Protein Coding	43	GC02P237858	0.37	https://www.genecards.org/cgi-bin/carddisp.pl?gene=RAMP1
PPIG	Peptidylprolyl Isomerase G	Protein Coding	41	GC02P169584	0.36	https://www.genecards.org/cgi-bin/carddisp.pl?gene=PPIG
PCK2	Phosphoenolpyruvate Carboxykinase 2, Mitochondrial	Protein Coding	46	GC14P024094	0.35	https://www.genecards.org/cgi-bin/carddisp.pl?gene=PCK2
PCSK4	Proprotein Convertase Subtilisin/Kexin Type 4	Protein Coding	36	GC19M001481	0.35	https://www.genecards.org/cgi-bin/carddisp.pl?gene=PCSK4
AHSP	Alpha Hemoglobin Stabilizing Protein	Protein Coding	35	GC16P031527	0.35	https://www.genecards.org/cgi-bin/carddisp.pl?gene=AHSP
CALCRL	Calcitonin Receptor Like Receptor	Protein Coding	43	GC02M187341	0.34	https://www.genecards.org/cgi-bin/carddisp.pl?gene=CALCRL
VTI1B	Vesicle Transport Through Interaction With T-SNAREs 1B	Protein Coding	42	GC14M067647	0.33	https://www.genecards.org/cgi-bin/carddisp.pl?gene=VTI1B
TRIM22	Tripartite Motif Containing 22	Protein Coding	39	GC11P005689	0.32	https://www.genecards.org/cgi-bin/carddisp.pl?gene=TRIM22
ACTR2	Actin Related Protein 2	Protein Coding	43	GC02P065227	0.32	https://www.genecards.org/cgi-bin/carddisp.pl?gene=ACTR2
CLEC4A	C-Type Lectin Domain Family 4 Member A	Protein Coding	37	GC12P008267	0.31	https://www.genecards.org/cgi-bin/carddisp.pl?gene=CLEC4A
MT-CO2	Mitochondrially Encoded Cytochrome C Oxidase II	Protein Coding	32	GCMTP007587	0.31	https://www.genecards.org/cgi-bin/carddisp.pl?gene=MT-CO2
RAPGEF4	Rap Guanine Nucleotide Exchange Factor 4	Protein Coding	43	GC02P172735	0.3	https://www.genecards.org/cgi-bin/carddisp.pl?gene=RAPGEF4
CANX	Calnexin	Protein Coding	44	GC05P179678	0.29	https://www.genecards.org/cgi-bin/carddisp.pl?gene=CANX
CDIPT	CDP-Diacylglycerol--Inositol 3-Phosphatidyltransferase	Protein Coding	41	GC16M029874	0.29	https://www.genecards.org/cgi-bin/carddisp.pl?gene=CDIPT
PDK4	Pyruvate Dehydrogenase Kinase 4	Protein Coding	45	GC07M095583	0.28	https://www.genecards.org/cgi-bin/carddisp.pl?gene=PDK4
PRTN3	Proteinase 3	Protein Coding	44	GC19P000840	0.28	https://www.genecards.org/cgi-bin/carddisp.pl?gene=PRTN3
PCSK2	Proprotein Convertase Subtilisin/Kexin Type 2	Protein Coding	41	GC20P017226	0.28	https://www.genecards.org/cgi-bin/carddisp.pl?gene=PCSK2
TREH	Trehalase	Protein Coding	43	GC11M118657	0.28	https://www.genecards.org/cgi-bin/carddisp.pl?gene=TREH
RGS3	Regulator Of G Protein Signaling 3	Protein Coding	38	GC09P114824	0.28	https://www.genecards.org/cgi-bin/carddisp.pl?gene=RGS3
UQCRC2	Ubiquinol-Cytochrome C Reductase Core Protein 2	Protein Coding	46	GC16P021963	0.28	https://www.genecards.org/cgi-bin/carddisp.pl?gene=UQCRC2
PDZK1	PDZ Domain Containing 1	Protein Coding	40	GC01M145670	0.28	https://www.genecards.org/cgi-bin/carddisp.pl?gene=PDZK1
RAMP2	Receptor Activity Modifying Protein 2	Protein Coding	41	GC17P042758	0.27	https://www.genecards.org/cgi-bin/carddisp.pl?gene=RAMP2
UMOD	Uromodulin	Protein Coding	41	GC16M020344	0.27	https://www.genecards.org/cgi-bin/carddisp.pl?gene=UMOD
SGCG	Sarcoglycan Gamma	Protein Coding	42	GC13P023160	0.26	https://www.genecards.org/cgi-bin/carddisp.pl?gene=SGCG
IL22RA2	Interleukin 22 Receptor Subunit Alpha 2	Protein Coding	39	GC06M137143	0.26	https://www.genecards.org/cgi-bin/carddisp.pl?gene=IL22RA2
KIF16B	Kinesin Family Member 16B	Protein Coding	37	GC20M016272	0.23	https://www.genecards.org/cgi-bin/carddisp.pl?gene=KIF16B
CUL2	Cullin 2	Protein Coding	42	GC10M035046	0.22	https://www.genecards.org/cgi-bin/carddisp.pl?gene=CUL2
DDX3Y	DEAD-Box Helicase 3 Y-Linked	Protein Coding	38	GC0YP012903	0.22	https://www.genecards.org/cgi-bin/carddisp.pl?gene=DDX3Y
MBD1	Methyl-CpG Binding Domain Protein 1	Protein Coding	40	GC18M050266	0.22	https://www.genecards.org/cgi-bin/carddisp.pl?gene=MBD1
PYGM	Glycogen Phosphorylase, Muscle Associated	Protein Coding	46	GC11M064746	0.2	https://www.genecards.org/cgi-bin/carddisp.pl?gene=PYGM
AVPR1A	Arginine Vasopressin Receptor 1A	Protein Coding	45	GC12M063142	0.2	https://www.genecards.org/cgi-bin/carddisp.pl?gene=AVPR1A
RPN1	Ribophorin I	Protein Coding	42	GC03M128619	0.2	https://www.genecards.org/cgi-bin/carddisp.pl?gene=RPN1
DCUN1D1	Defective In Cullin Neddylation 1 Domain Containing 1	Protein Coding	38	GC03M182938	0.2	https://www.genecards.org/cgi-bin/carddisp.pl?gene=DCUN1D1
ADGRL2	Adhesion G Protein-Coupled Receptor L2	Protein Coding	37	GC01P081306	0.2	https://www.genecards.org/cgi-bin/carddisp.pl?gene=ADGRL2
					2.89

## Sheet: NCBI Gene database
tax_id	Org_name	GeneID	CurrentID	Status	Symbol	Aliases	description	other_designations	map_location	chromosome	genomic_nucleotide_accession.version	start_position_on_the_genomic_accession	end_position_on_the_genomic_accession	orientation	exon_count	OMIM
9606	Homo sapiens	672	0	live	BRCA1	BRCAI, BRCC1, BROVCA1, FANCS, IRIS, PNCA4, PPP1R53, PSCP, RNF53	BRCA1 DNA repair associated	breast cancer type 1 susceptibility protein|BRCA1/BRCA2-containing complex, subunit 1|Fanconi anemia, complementation group S|RING finger protein 53|breast and ovarian cancer susceptibility protein 1|breast cancer 1, early onset|early onset breast cancer 1|protein phosphatase 1, regulatory subunit 53	17q21.31	17	NC_000017.11	43044295	43125364	minus	24	113705
9606	Homo sapiens	4609	0	live	MYC	MRTLC, bHLHe39, c-Myc, MYC	MYC proto-oncogene, bHLH transcription factor	myc proto-oncogene protein|avian myelocytomatosis viral oncogene homolog|class E basic helix-loop-helix protein 39|myc-related translation/localization regulatory factor|proto-oncogene c-Myc|transcription factor p64|v-myc avian myelocytomatosis viral oncogene homolog|v-myc myelocytomatosis viral oncogene homolog	8q24.21	8	NC_000008.11	127735434	127742951	plus	3	190080
9606	Homo sapiens	2332	0	live	FMR1	FMRP, FRAXA, POF, POF1	FMRP translational regulator 1	synaptic functional regulator FMR1|fragile X mental retardation 1|fragile X mental retardation protein 1|truncated FMRP	Xq27.3	X	NC_000023.11	147911919	147951125	plus	17	309550
9606	Homo sapiens	7124	0	live	TNF	DIF-alpha, TNFA, TNFSF2, TNLG1F, TNF	tumor necrosis factor	tumor necrosis factor|APC1 protein|TNF, macrophage-derived|TNF, monocyte-derived|TNF-a|tumor necrosis factor ligand 1F|tumor necrosis factor ligand superfamily member 2|tumor necrosis factor-alpha	6p21.33	6	NC_000006.12	31575565	31578336	plus	4	191160
9606	Homo sapiens	2099	0	live	ESR1	ER, ESR, ESRA, ESTRR, Era, NR3A1	estrogen receptor 1	estrogen receptor|E2 receptor alpha|ER-alpha|estradiol receptor|estrogen nuclear receptor alpha|estrogen receptor alpha E1-E2-1-2|estrogen receptor alpha E1-N2-E2-1-2|nuclear receptor subfamily 3 group A member 1|oestrogen receptor alpha	6q25.1-q25.2	6	NC_000006.12	151654148	152129619	plus	23	133430
9606	Homo sapiens	3569	0	live	IL6	BSF-2, BSF2, CDF, HGF, HSF, IFN-beta-2, IFNB2, IL-6	interleukin 6	interleukin-6|B-cell differentiation factor|B-cell stimulatory factor 2|CTL differentiation factor|hybridoma growth factor|interferon beta-2|interleukin BSF-2	7p15.3	7	NC_000007.14	22725889	22732002	plus	6	147620
9606	Homo sapiens	268	0	live	AMH	MIF, MIS	anti-Mullerian hormone	muellerian-inhibiting factor|Mullerian inhibiting factor|Mullerian inhibiting substance|anti-Muellerian hormone|muellerian-inhibiting substance	19p13.3	19	NC_000019.10	2249323	2252073	plus	5	600957
9606	Homo sapiens	3952	0	live	LEP	LEPD, OB, OBS	leptin	leptin|leptin (murine obesity homolog)|leptin (obesity homolog, mouse)|obese protein|obese, mouse, homolog of|obesity factor	7q32.1	7	NC_000007.14	128241201	128257629	plus	3	164160
9606	Homo sapiens	367	0	live	AR	AIS8, DHTR, HUMARA, HYSP1, KD, NR3C4, SBMA, SMAX1, TFM, AR	androgen receptor	androgen receptor|dihydrotestosterone receptor|nuclear receptor subfamily 3 group C member 4	Xq12	X	NC_000023.11	67544021	67730619	plus	11	313700
9606	Homo sapiens	9370	0	live	ADIPOQ	ACDC, ACRP30, ADIPQTL1, ADPN, APM-1, APM1, GBP28	adiponectin, C1Q and collagen domain containing	adiponectin|30 kDa adipocyte complement-related protein|adipocyte complement-related 30 kDa protein|adipose most abundant gene transcript 1 protein|adipose specific collagen-like factor|gelatin-binding protein 28	3q27.3	3	NC_000003.12	186842710	186858463	plus	4	605441
9606	Homo sapiens	348	0	live	APOE	AD2, APO-E, ApoE4, LDLCQ5, LPG	apolipoprotein E	apolipoprotein E|apolipoprotein E3	19q13.32	19	NC_000019.10	44905796	44909393	plus	6	107741
9606	Homo sapiens	2475	0	live	MTOR	FRAP, FRAP1, FRAP2, RAFT1, RAPT1, SKS	mechanistic target of rapamycin kinase	serine/threonine-protein kinase mTOR|FK506 binding protein 12-rapamycin associated protein 2|FK506-binding protein 12-rapamycin complex-associated protein 1|FKBP-rapamycin associated protein|FKBP12-rapamycin complex-associated protein 1|mammalian target of rapamycin|mechanistic target of rapamycin (serine/threonine kinase)|rapamycin and FKBP12 target 1|rapamycin associated protein FRAP2|rapamycin…	1p36.22	1	NC_000001.11	11106535	11273497	minus	60	601231
9606	Homo sapiens	3479	0	live	IGF1	IGF, IGF-I, IGFI, MGF	insulin like growth factor 1	insulin-like growth factor I|insulin-like growth factor 1 (somatomedin C)|insulin-like growth factor IB|mechano growth factor|somatomedin-C	12q23.2	12	NC_000012.12	102395860	102481839	minus	7	147440
9606	Homo sapiens	2516	0	live	NR5A1	AD4BP, ELP, FTZ1, FTZF1, POF7, SF-1, SF1, SPGF8, SRXX4, SRXY3, hSF-1	nuclear receptor subfamily 5 group A member 1	steroidogenic factor 1|STF-1|adrenal 4 binding protein|fushi tarazu factor homolog 1|nuclear receptor AdBP4|steroid hormone receptor Ad4BP|steroidogenic factor 1 nuclear receptor|steroidogenic factor-1	9q33.3	9	NC_000009.12	124481236	124507399	minus	7	184757
9606	Homo sapiens	627	0	live	BDNF	ANON2, BULN2	brain derived neurotrophic factor	brain-derived neurotrophic factor|abrineurin|neurotrophin	11p14.1	11	NC_000011.10	27654893	27722030	minus	12	113505
9606	Homo sapiens	3553	0	live	IL1B	IL-1, IL1-BETA, IL1F2, IL1beta	interleukin 1 beta	interleukin-1 beta|IL-1 beta|catabolin|interleukin 1beta|preinterleukin 1 beta|pro-interleukin-1-beta	2q14.1	2	NC_000002.12	112829751	112836843	minus	7	147720
9606	Homo sapiens	2661	0	live	GDF9	POF14	growth differentiation factor 9	growth/differentiation factor 9	5q31.1	5	NC_000005.10	132861181	132866884	minus	6	601918
9606	Homo sapiens	4137	0	live	MAPT	DDPAC, FTDP-17L, MSTD, MTBT1, MTBT2, PPND, PPP1R103, TAU, MAPT	microtubule associated protein tau	microtubule-associated protein tau|G protein beta1/gamma2 subunit-interacting factor 1|PHF-tau|neurofibrillary tangle protein|paired helical filament-tau|protein phosphatase 1, regulatory subunit 103	17q21.31	17	NC_000017.11	45894538	46028334	plus	16	157140
9606	Homo sapiens	4879	0	live	NPPB	BNP	natriuretic peptide B	natriuretic peptides B|brain type natriuretic peptide|gamma-brain natriuretic peptide|natriuretic peptide precursor B|natriuretic protein	1p36.22	1	NC_000001.11	11857464	11858945	minus	3	600295
9606	Homo sapiens	7057	0	live	THBS1	THBS, THBS-1, TSP, TSP-1, TSP1	thrombospondin 1	thrombospondin-1|glycoprotein G|thrombospondin-1p180|thrombospondin-p50	15q14	15	NC_000015.10	39581079	39599466	plus	22	188060
9606	Homo sapiens	1586	0	live	CYP17A1	CPT7, CYP17, P450C17, S17AH	cytochrome P450 family 17 subfamily A member 1	steroid 17-alpha-hydroxylase/17,20 lyase|17-alpha-hydroxyprogesterone aldolase|CYPXVII|cytochrome P450 17A1|cytochrome P450, family 17, subfamily A, polypeptide 1|cytochrome P450, subfamily XVII (steroid 17-alpha-hydroxylase), adrenal hyperplasia|cytochrome P450-C17|cytochrome P450c17|cytochrome p450 XVIIA1|steroid 17-alpha-monooxygenase	10q24.32	10	NC_000010.11	102830531	102837413	minus	8	609300
9606	Homo sapiens	4982	0	live	TNFRSF11B	OCIF, OPG, PDB5, TR1	TNF receptor superfamily member 11b	tumor necrosis factor receptor superfamily member 11B|osteoclastogenesis inhibitory factor|osteoprotegerin|tumor necrosis factor receptor superfamily, member 11b	8q24.12	8	NC_000008.11	118923557	118951885	minus	5	602643
9606	Homo sapiens	217	0	live	ALDH2	ALDH-E2, ALDHI, ALDM	aldehyde dehydrogenase 2 family member	aldehyde dehydrogenase, mitochondrial|ALDH class 2|acetaldehyde dehydrogenase 2|aldehyde dehydrogenase 2 family (mitochondrial)|epididymis secretory sperm binding protein|liver mitochondrial ALDH|nucleus-encoded mitochondrial aldehyde dehydrogenase 2	12q24.12	12	NC_000012.12	111766933	111817532	plus	13	100650
9606	Homo sapiens	3596	0	live	IL13	IL-13, P600	interleukin 13	interleukin-13	5q31.1	5	NC_000005.10	132656522	132661110	plus	6	147683
9606	Homo sapiens	3625	0	live	INHBB		inhibin subunit beta B	inhibin beta B chain|Inhibin, beta-2|activin AB beta polypeptide|activin beta-B chain|inhibin beta B subunit	2q14.2	2	NC_000002.12	120346136	120351803	plus	2	147390
9606	Homo sapiens	407004	0	live	MIR22	MIRN22, hsa-mir-22, miR-22	microRNA 22		17p13.3	17	NC_000017.11	1713903	1713987	minus	1	612077
9606	Homo sapiens	406899	0	live	MIR106A	MIRN106A, mir-106, mir-106a	microRNA 106a	hsa-mir-106a	Xq26.2	X	NC_000023.11	134170198	134170278	minus	1	300792
9606	Homo sapiens	10533	0	live	ATG7	APG7-LIKE, APG7L, GSA7	autophagy related 7	ubiquitin-like modifier-activating enzyme ATG7|APG7 autophagy 7-like|ATG12-activating enzyme E1 ATG7|hAGP7|ubiquitin-activating enzyme E1-like protein	3p25.3	3	NC_000003.12	11272348	11564652	plus	29	608760
