# Supplementary material for: Melatonin: Multi-Target Mechanism Against Diminished Ovarian Reserve Based on Network Pharmacology
Source: Front Endocrinol (Lausanne). 2021 Apr 19;12:630504. doi: 10.3389/fendo.2021.630504 (PMC8095380; doi:10.3389/fendo.2021.630504)
Supplement: Supplementary file 3 [file Table_3.xlsx]

## Sheet: Sheet1
Supplement 3. The topological parameter of 45 significant DOR-related targets.
Gene	Degree	Betweenness Centrality	Closeness Centrality
TP53	144	0.068775	0.741259
AKT1	135	0.027177	0.723549
INS	134	0.029144	0.716216
GAPDH	131	0.034444	0.716216
ALB	127	0.022234	0.704319
VEGFA	124	0.018436	0.683871
IL6	122	0.020136	0.686084
EGFR	121	0.018084	0.686084
IGF1	118	0.015854	0.675159
MYC	118	0.019677	0.679487
EGF	115	0.014217	0.670886
STAT3	115	0.012472	0.66877
ESR1	111	0.02628	0.673016
CASP3	110	0.01378	0.660436
TNF	108	0.008533	0.644377
CCND1	108	0.017398	0.6625
PTEN	107	0.016506	0.6625
FGF2	106	0.008533	0.646341
FN1	106	0.016903	0.652308
ERBB2	103	0.017406	0.646341
MAPK1	100	0.008647	0.648318
CDH1	99	0.00582	0.638554
CTNNB1	98	0.024765	0.644377
SRC	98	0.005556	0.630952
NOTCH1	98	0.00737	0.642424
HRAS	97	0.009939	0.632836
PTGS2	93	0.004555	0.623529
KRAS	88	0.00801	0.616279
CD34	86	0.006421	0.59887
CDKN2A	85	0.006023	0.612717
LEP	83	0.009037	0.603989
KIT	81	0.014295	0.605714
MTOR	78	0.007785	0.605714
AR	78	0.013235	0.605714
PIK3CA	77	0.011111	0.602273
BDNF	76	0.006973	0.593838
SMAD4	74	0.010501	0.59887
IGF2	71	0.005267	0.580822
BRCA1	69	0.022364	0.590529
CASP8	67	0.005307	0.587258
SOX9	62	0.006899	0.571429
WT1	59	0.006837	0.569892
JAK1	58	0.006142	0.559367
PRL	57	0.005707	0.560847
CYP19A1	52	0.007353	0.557895
