# Supplementary material for: Melatonin: Multi-Target Mechanism Against Diminished Ovarian Reserve Based on Network Pharmacology
Source: Front Endocrinol (Lausanne). 2021 Apr 19;12:630504. doi: 10.3389/fendo.2021.630504 (PMC8095380; doi:10.3389/fendo.2021.630504)
Supplement: Supplementary file 4 [file Table_4.xlsx]

## Sheet: Sheet1
Supplement 4. The 26 common targets of melatonin and DOR
Gene symbol
ABO
AKT1
ALB
AR
BCL2
BCL2L1
CASP3
CYP19A1
EGFR
ESR1
FGFR2
HRAS
HSP90AA1
IL2
INSR
JAK2
KIT
MAPK1
MMP1
PGR
PLAU
PTGS2
SHBG
SRC
STAT1
TGFB2
