# Supplementary material for: Melatonin: Multi-Target Mechanism Against Diminished Ovarian Reserve Based on Network Pharmacology
Source: Front Endocrinol (Lausanne). 2021 Apr 19;12:630504. doi: 10.3389/fendo.2021.630504 (PMC8095380; doi:10.3389/fendo.2021.630504)
Supplement: Supplementary file 5 [file Table_5.xlsx]

## Sheet: Sheet1
Supplement 5. The topological parameter of 8 hub targets in this PPI network.
Gene	Degree	BetweennessCentrality	ClosenessCentrality
MAPK1	17	0.144228	0.75
AKT1	15	0.104998	0.727273
EGFR	14	0.083567	0.705882
HRAS	13	0.065579	0.666667
SRC	13	0.058832	0.666667
ESR1	12	0.069643	0.666667
AR	11	0.077118	0.631579
ALB	9	0.118792	0.585366
